# Supplementary material for: Speed-dependent changes in the arm swing during independent walking in individuals after stroke
Source: PLoS One. 2025 Jan 3;20(1):e0315332. doi: 10.1371/journal.pone.0315332 (PMC11698429; doi:10.1371/journal.pone.0315332)
Supplement: S2 File — (ZIP) [file pone.0315332.s002.zip]

Archive with 55 entries (55 files):
- Available data/Discrete parameters.csv
- Available data/NP_Elbow flexion_CWS.xlsx
- Available data/NP_Elbow flexion_CWS_1_1.xlsx
- Available data/NP_Elbow flexion_CWS_2_1.xlsx
- Available data/NP_Elbow flexion_FWS.xlsx
- Available data/NP_Elbow flexion_FWS_1_1.xlsx
- Available data/NP_Elbow flexion_FWS_2_1.xlsx
- Available data/NP_Shoulder abduction_CWS.xlsx
- Available data/NP_Shoulder abduction_CWS_1_1.xlsx
- Available data/NP_Shoulder abduction_CWS_2_1.xlsx
- Available data/NP_Shoulder abduction_FWS.xlsx
- Available data/NP_Shoulder abduction_FWS_1_1.xlsx
- Available data/NP_Shoulder abduction_FWS_2_1.xlsx
- Available data/NP_Shoulder flexion_CWS.xlsx
- Available data/NP_Shoulder flexion_CWS_1_1.xlsx
- Available data/NP_Shoulder flexion_CWS_2_1.xlsx
- Available data/NP_Shoulder flexion_FWS.xlsx
- Available data/NP_Shoulder flexion_FWS_1_1.xlsx
- Available data/NP_Shoulder flexion_FWS_2_1.xlsx
- Available data/NP_Shoulder rotation_CWS.xlsx
- Available data/NP_Shoulder rotation_CWS_1_1.xlsx
- Available data/NP_Shoulder rotation_CWS_2_1.xlsx
- Available data/NP_Shoulder rotation_FWS.xlsx
- Available data/NP_Shoulder rotation_FWS_1_1.xlsx
- Available data/NP_Shoulder rotation_FWS_2_1.xlsx
- Available data/P_Elbow flexion_CWS.xlsx
- Available data/P_Elbow flexion_CWS_1_1.xlsx
- Available data/P_Elbow flexion_CWS_2_1.xlsx
- Available data/P_Elbow flexion_FWS.xlsx
- Available data/P_Elbow flexion_FWS_1_1.xlsx
- Available data/P_Elbow flexion_FWS_2_1.xlsx
- Available data/P_Shoulder abduction_CWS.xlsx
- Available data/P_Shoulder abduction_CWS_1_1.xlsx
- Available data/P_Shoulder abduction_CWS_2_1.xlsx
- Available data/P_Shoulder abduction_FWS.xlsx
- Available data/P_Shoulder abduction_FWS_1_1.xlsx
- Available data/P_Shoulder abduction_FWS_2_1.xlsx
- Available data/P_Shoulder flexion_CWS.xlsx
- Available data/P_Shoulder flexion_CWS_1_1.xlsx
- Available data/P_Shoulder flexion_CWS_2_1.xlsx
- Available data/P_Shoulder flexion_FWS.xlsx
- Available data/P_Shoulder flexion_FWS_1_1.xlsx
- Available data/P_Shoulder flexion_FWS_2_1.xlsx
- Available data/P_Shoulder rotation_CWS.xlsx
- Available data/P_Shoulder rotation_CWS_1_1.xlsx
- Available data/P_Shoulder rotation_CWS_2_1.xlsx
- Available data/P_Shoulder rotation_FSC.xlsx
- Available data/P_Shoulder rotation_FSC_1_1.xlsx
- Available data/P_Shoulder rotation_FSC_2_1.xlsx
- Available data/Thorax flexion_CWS.xlsx
- Available data/Thorax flexion_FWS.xlsx
- Available data/Thorax rotation_CWS.xlsx
- Available data/Thorax rotation_FWS.xlsx
- Available data/Thorax_Lateral flexion_CWS.xlsx
- Available data/Thorax_Lateral flexion_FWS.xlsx
