# Supplementary material for: Speed-dependent changes in the arm swing during independent walking in individuals after stroke
Source: PLoS One. 2025 Jan 3;20(1):e0315332. doi: 10.1371/journal.pone.0315332 (PMC11698429; doi:10.1371/journal.pone.0315332)
Supplement: S2 File — (ZIP) [file pone.0315332.s002.zip › Available data/Discrete parameters.csv]

Velocity_CWS	Velocity_FWS	Diff_speed	StepWidth_CWS	StepWidth_FWS	AGE	SEX	STROKETYPE	TIMESINCESTROKE	PARETICSIDE	AFO	FAC	FMLL	FMUL	ROM_AF	ROM_ABD	ROM_EXO	ROM_ELL	Sx_Retrof	Sx_Add	Sx_Endo	Sx_biceps	Sx_triceps	P_SH_SAG_MIN_CWS	P_SH_SAG_MAX_CWS	P_SH_SAG_RANGE_CWS	P_SH_SAG_MEAN_CWS	P_SH_FRONT_MIN_CWS	P_SH_FRONT_MAX_CWS	P_SH_FRONT_RANGE_CWS	P_SH_FRONT_MEAN_CWS	P_SH_TRANS_MIN_CWS	P_SH_TRANS_MAX_CWS	P_SH_TRANS_RANGE_CWS	P_SH_TRANS_MEAN_CWS	P_ELL_SAG_MIN_CWS	P_ELL_SAG_MAX_CWS	P_ELL_SAG_RANGE_CWS	P_ELL_SAG_MEAN_CWS	NP_SH_SAG_MIN_CWS	NP_SH_SAG_MAX_CWS	NP_SH_SAG_RANGE_CWS	NP_SH_FRONT_MIN_CWS	NP_SH_FRONT_MAX_CWS	NP_SH_FRONT_RANGE_CWS	NP_SH_TRANS_MIN_CWS	NP_SH_TRANS_MAX_CWS	NP_SH_TRANS_RANGE_CWS	NP_ELL_SAG_MIN_CWS	NP_ELL_SAG_MAX_CWS
.6	.7	.1	.272276	.267104	56	0	0	15	1	0	5	20	19	150	130	20	0	0	1	2	1	2	-19.33541	-11.59038	7.74503	-14.55795673	27.38245	30.5634	3.18095	28.66498059	26.92411	33.2907	6.36659	30.56349673	96.38696	99.49674	3.10978	98.03481277	-13.05792	12.88131	25.93923	14.76157	21.32447	6.5629	6.01668	20.4183	14.40162	33.78024	40.16445
.85	1.05	.2	.203718	.20677	51	0	1	65	1	1	5	23	15	130	100	15	0	1.5	0	1.5	1.5	2	-3.15204	9.55913	12.71117	4.216062475	19.52605	27.85519	8.32914	23.35692228	46.33792	59.7134	13.37548	53.74611267	65.84962	69.58207	3.73245	67.89756752	-23.33116	12.83528	36.16644	7.19965	14.81217	7.61252	3.91126	16.1931	12.28184	32.18749	48.59928
.95	1.15	.2	.173082	.178093	64	0	0	12	1	0	5	33	63	160	150	80	0	0	0	0	0	0	-7.60968	11.78497	19.39465	.514923465	23.78797	27.85149	4.06352	25.39517752	12.01939	16.71463	4.69524	14.43021564	34.88821	46.2468	11.35859	39.27339079	-6.8171	15.88415	22.70125	11.25158	12.74594	1.49436	11.25501	21.61896	10.36395	30.49219	45.17269
.95	1.15	.2	.230259	.241776	59	0	0	78	1	0	5	32	58	150	130	30	0	0	0	0	0	0	-14.64387	3.73254	18.37641	-7.46631495	11.21344	20.91147	9.69803	15.45391317	11.54521	16.93339	5.38818	14.01994248	34.44351	47.05346	12.60995	39.25076891	-13.69596	6.42845	20.12441	4.7862	11.47701	6.69081	-5.37006	11.08511	16.45517	30.42402	42.54585
1.4	1.6	.2	.193886	.186965	58	1	1	28	1	0	4	32	65	180	150	80	0	0	0	0	0	0	-31.27419	6.07149	37.34568	-14.32902604	4.72714	19.0578	14.33066	11.59051327	-29.40409	-2.11198	27.29211	-17.12149	37.83489	67.29594	29.46105	49.39607594	-35.27982	28.197	63.47682	-5.46321	15.46349	20.9267	-32.05128	-.96356	31.08772	26.31231	44.88355
1.15	1.35	.2	.167083	.192789	54	0	0	24	0	0	5	33	53	180	160	40	0	0	0	1	1	1.5	-26.94618	-17.17511	9.77107	-21.79738634	8.91628	17.02762	8.11134	12.32560327	7.20841	25.40525	18.19684	14.95569881	49.99728	57.18633	7.18905	52.85927099	-17.75101	-2.77335	14.97766	13.0869	16.14633	3.05943	-9.18732	10.46588	19.6532	31.1067	40.57877
1	1.2	.2	.185335	.191895	55	0	0	63	1	0	5	34	53	160	160	25	0	0	0	0	1	0	-16.79076	-2.86366	13.9271	-9.770663663	22.80001	28.34154	5.54153	25.42380168	22.75045	31.72214	8.97169	27.97804139	65.33998	71.59531	6.25533	68.32141594	-21.2709	.90412	22.17502	15.90202	21.47346	5.57144	6.66285	15.35748	8.69463	36.84687	62.51655
.78	1	.22	.223501	.227356	30	1	1	168	1	1	4	12	21	180	160	80	0	1.5	1.5	1.5	1.5	1.5	-16.92352	-5.20463	11.71889	-11.31486386	18.09635	26.74489	8.64854	21.54806238	20.60879	28.3824	7.77361	23.98717366	61.9744	72.19265	10.21825	68.74504109	-22.74708	.85343	23.60051	-1.99978	7.04638	9.04616	-12.66156	-.42716	12.2344	22.14624	42.21916
.5	.63	.13	.297808	.293958	55	0	0	2	0	1	3	20	39	90	90	15	0	0	0	0	1	1	-5.2097	17.71001	22.91971	6.966558416	17.36876	25.8917	8.52294	22.58868891	26.29241	41.11461	14.8222	33.71732059	77.31083	81.75166	4.44083	79.62761743	-8.98443	10.08107	19.0655	6.37663	10.62446	4.24783	6.90115	12.23706	5.33591	41.32593	51.08314
.43	.53	.1	.187403	.180905	40	0	1	15	0	1	4	30	62	160	170	30	0	0	0	1	1	0	-10.26829	-3.49542	6.77287	-6.452371683	25.91567	27.54039	1.62472	26.7985398	20.97496	26.68215	5.70719	23.92523802	89.64554	93.72752	4.08198	91.66389703	-11.95253	5.45233	17.40486	9.59814	13.69852	4.10038	3.66364	9.34492	5.68128	36.10719	40.30891
.85	1.05	.2	.24723	.242723	61	0	1	2	0	0	4	30	52	160	120	15	0	0	0	1	0	1	-12.47126	5.47583	17.94709	-3.311205149	17.96737	23.81022	5.84285	20.80440842	25.17236	38.75001	13.57765	31.79551218	39.14435	54.00883	14.86448	45.60951297	-27.74296	15.86699	43.60995	19.15498	26.64373	7.48875	19.28633	33.91616	14.62983	32.03308	63.86356
.8	1	.2	.175582	.182467	64	0	0	27	0	0	5	32	66	150	160	80	0	0	0	0	0	0	-23.56021	-9.49388	14.06633	-17.57734446	18.81944	22.04219	3.22275	20.39707406	23.60688	28.93511	5.32823	26.06898871	40.12274	50.62911	10.50637	45.28325832	-22.97756	-5.24712	17.73044	21.27661	24.42085	3.14424	31.94188	38.05873	6.11685	35.79977	48.07726
.66	.81	.15	.27277	.273997	34	1	1	3	1	0	4	27	56	170	160	60	0	0	0	0	0	0	-1.38896	12.45642	13.84538	5.754049505	9.86008	14.43479	4.57471	11.78733198	-7.46517	2.06955	9.53472	-1.49181396	33.70283	43.06801	9.36518	37.23093099	-6.86036	27.54829	34.40865	9.47194	12.11058	2.63864	-45.18991	7.68172	52.87163	26.46506	42.47289
.6	.8	.2	.175895	.193002	51	0	0	24	0	0	4	29	45	150	160	40	0	0	0	0	1	1	-19.52713	-12.44364	7.08349	-16.22469297	12.524	18.38054	5.85654	15.81778168	26.92094	36.0862	9.16526	31.04697931	77.98751	79.77445	1.78694	79.02480881	-21.91847	-9.70675	12.21172	-2.82488	4.35424	7.17912	-11.56942	.60417	12.17359	35.67744	42.84264
.55	.7	.15	.215332	.220464	66	0	0	39	0	0	4	28	57	180	160	90	0	0	0	0	1	0	-15.84336	-4.47878	11.36458	-11.23083624	21.61573	25.07575	3.46002	23.10614168	18.95642	24.98685	6.03043	23.3496504	43.68291	49.4412	5.75829	45.94010584	-21.37633	-8.33583	13.0405	13.05241	16.07677	3.02436	8.21681	16.58013	8.36332	42.83918	59.85136
.8	1	.2	.160211	.179026	60	1	0	53	0	0	5	30	63	170	150	60	0	0	0	0	1	0	-18.77166	7.06523	25.83689	-7.586419901	13.37887	16.91542	3.53655	14.94349475	8.46542	14.58391	6.11849	11.9658803	50.85165	60.7784	9.92675	55.91326228	-22.6282	11.69188	34.32008	8.99343	18.22311	9.22968	-17.4004	1.89681	19.29721	37.55053	51.29808
.9	1.1	.2	.114498	.137664	29	1	1	2	0	0	5	30	62	150	130	30	0	0	0	0	1	0	-18.0735	3.38044	21.45394	-8.577594653	7.92007	10.5582	2.63813	9.315041386	-2.46733	9.794	12.26133	2.562439901	40.68624	49.874	9.18776	44.55525644	-17.32786	-1.55197	15.77589	15.85424	18.2822	2.42796	12.573	24.81364	12.24064	51.95153	58.68592
.7	.9	.2	.196746	.20052	54	1	1	19	0	0	5	30	54	170	150	70	0	0	0	0	1	1	-10.99344	-1.14032	9.85312	-6.257222475	5.45886	11.56377	6.10491	7.610592871	-12.83643	-2.10212	10.73431	-6.013458812	39.14279	45.41268	6.26989	42.73084079	-17.93445	16.03155	33.966	1.70122	12.70679	11.00557	-42.70958	6.26087	48.97045	28.52795	51.7412
1.1	1.3	.2	.221427	.223479	49	1	0	108	0	0	5	32	21	150	110	25	0	0	0	1.5	1	1	-15.98951	4.72472	20.71423	-3.967611089	15.74884	26.39173	10.64289	20.44846693	18.31244	26.65225	8.33981	20.74889109	68.65781	74.56114	5.90333	71.90949703	-18.97966	-.24916	18.7305	6.76975	14.01174	7.24199	-30.62515	-5.74049	24.88466	29.80619	56.99121
.75	.93	.18	.235498	.233697	56	1	0	5	0	1	4	26	17	90	90	0	0	0	1	1.5	0	1.5	-.39647	2.89677	3.29324	1.155268218	7.33202	11.83961	4.50759	9.696747525	49.65845	57.66576	8.00731	52.44254446	55.60327	58.80281	3.19954	57.07284475	-16.36043	-6.02105	10.33938	9.01346	13.26793	4.25447	.88276	6.26619	5.38343	28.45288	33.26368
.9	1.05	.15	.172504	.164639	65	1	0	84	1	0	5	29	63	170	160	80	0	0	0	0	0	0	-20.41502	14.47585	34.89087	-5.178560891	23.55953	27.99724	4.43771	26.13879505	10.75047	20.10397	9.3535	15.14299911	38.52155	49.94887	11.42732	43.08097772	-13.34121	17.28963	30.63084	5.75388	9.08446	3.33058	-17.07343	9.71302	26.78645	39.79711	62.93789
.9	1.07	.17	.200523	.215394	63	0	0	44	1	0	4	29	37	140	95	15	0	1	0	1	1	0	-2.17327	2.3811	4.55437	.557710693	16.55006	23.91146	7.3614	20.1438005	39.61494	43.58707	3.97213	40.9699995	84.15334	87.02999	2.87665	85.79450446	-19.18267	6.2155	25.39817	6.41451	15.84842	9.43391	17.02012	20.64548	3.62536	41.38897	56.28569
1	1.1	.1	.182722	.186006	26	1	1	120	1	1	5	27	29	170	170	80	0	1	1	1	1	1.5	-11.63981	2.88752	14.52733	-2.611519802	8.28364	17.76773	9.48409	12.80260119	-21.13119	-11.59571	9.53548	-16.40226238	97.60302	103.79357	6.19055	100.6229407	-1.58745	9.08954	10.67699	1.76619	5.20588	3.43969	-58.87274	-20.95177	37.92097	28.11246	43.22161
.8	1.05	.25	.20726	.232235	68	0	1	7	1	0	5	29	65	180	170	80	0	0	0	0	0	0	-26.37359	8.37224	34.74583	-9.115525842	14.14349	18.45863	4.31514	16.40212871	6.84224	22.16536	15.32312	14.52803198	34.67741	54.84818	20.17077	42.69671257	-24.05307	12.67032	36.72339	8.63508	15.38991	6.75483	2.72968	18.56668	15.837	27.23363	51.05532
[truncated: 38 more columns]
