# Supplementary material for: Speed-dependent changes in the arm swing during independent walking in individuals after stroke
Source: PLoS One. 2025 Jan 3;20(1):e0315332. doi: 10.1371/journal.pone.0315332 (PMC11698429; doi:10.1371/journal.pone.0315332)
Supplement: S2 File — (ZIP) [file pone.0315332.s002.zip › Available data/NP_Elbow flexion_CWS.xlsx]

## Sheet: Sheet1
34.8238	34.8079	34.8068	34.8138	34.8117	34.7754	34.6855	34.5426	34.3681	34.1905	34.0322	33.9061	33.8206	33.7802	33.7857	33.8341	33.9218	34.0453	34.202	34.3902	34.6082	34.8538	35.1229	35.4085	35.7017	35.9917	36.2663	36.514	36.7253	36.8927	37.0106	37.0738	37.0793	37.0266	36.9209	36.7743	36.6022	36.4187	36.2364	36.0674	35.9225	35.8097	35.7341	35.7001	35.7109	35.769	35.8756	36.0307	36.2336	36.4818
33.3109	33.4492	33.5893	33.722	33.8273	33.882	33.8718	33.8024	33.7048	33.6277	33.6154	33.6914	33.8592	34.1088	34.426	34.8028	35.2413	35.7488	36.3278	36.969	37.6523	38.3537	39.0515	39.7277	40.3702	40.974	41.5392	42.0676	42.5646	43.0388	43.499	43.9519	44.3959	44.8192	45.2073	45.5508	45.8466	46.0966	46.3054	46.4779	46.6199	46.7402	46.851	46.9644	47.0882	47.2242	47.3675	47.5075	47.6322	47.7328
33.8588	33.703	33.5543	33.406	33.2484	33.0719	32.8693	32.64	32.3951	32.1572	31.9552	31.8197	31.7801	31.8585	32.0635	32.388	32.8116	33.305	33.8382	34.3867	34.928	35.4454	35.9359	36.4064	36.8643	37.3111	37.7468	38.1733	38.5942	39.013	39.4295	39.8392	40.2388	40.6275	41.005	41.371	41.7258	42.069	42.3985	42.7123	43.0111	43.297	43.5709	43.8324	44.0806	44.3119	44.5191	44.695	44.8364	44.9448
30.671	30.6443	30.625	30.6043	30.5741	30.5319	30.484	30.4433	30.424	30.4364	30.4861	30.5776	30.715	30.9	31.1346	31.4228	31.7676	32.1701	32.6263	33.1236	33.6425	34.164	34.6759	35.175	35.6634	36.1463	36.6305	37.1208	37.6197	38.1294	38.6498	39.1721	39.6821	40.1653	40.6088	41.0027	41.3449	41.6388	41.8888	42.0985	42.2706	42.4048	42.4981	42.5459	42.5436	42.4887	42.3823	42.23	42.0459	41.8525
26.5125	26.509	26.5084	26.5043	26.487	26.4486	26.3926	26.3375	26.3123	26.3445	26.446	26.6079	26.805	27.0072	27.1896	27.3387	27.4538	27.5463	27.6361	27.748	27.9052	28.1234	28.408	28.7572	29.1638	29.6196	30.1161	30.6441	31.196	31.7699	32.3667	32.9865	33.6287	34.2925	34.9746	35.6681	36.3658	37.065	37.7653	38.4629	39.1463	39.7966	40.3924	40.9153	41.3559	41.7163	42.0086	42.2504	42.4611	42.6597
31.8717	31.6962	31.5556	31.4356	31.3235	31.2187	31.1384	31.1067	31.1365	31.2233	31.3553	31.5282	31.7522	32.046	32.4239	32.8851	33.4081	33.9584	34.5015	35.0121	35.4765	35.8898	36.2531	36.5705	36.8512	37.109	37.3574	37.6059	37.8574	38.1114	38.3654	38.6149	38.8562	39.0869	39.3062	39.5129	39.7047	39.8779	40.0289	40.1559	40.2598	40.3431	40.4097	40.4643	40.51	40.5466	40.5708	40.5788	40.5686	40.5409
36.9036	36.9917	37.1115	37.2553	37.4095	37.5579	37.6833	37.7716	37.8161	37.8204	37.8002	37.7816	37.7971	37.8781	38.0501	38.3298	38.7263	39.2422	39.8733	40.6082	41.4298	42.3192	43.2583	44.2312	45.2253	46.2321	47.2452	48.2592	49.2676	50.2632	51.2378	52.1821	53.0863	53.9427	54.7469	55.4972	56.1937	56.8376	57.4299	57.9712	58.463	58.9078	59.3087	59.6693	59.9945	60.2904	60.5624	60.8149	61.0495	61.267
24.9995	24.4039	23.874	23.4102	23.0103	22.6744	22.409	22.2263	22.1462	22.1935	22.3933	22.7614	23.297	23.9839	24.7909	25.6857	26.6506	27.6817	28.7739	29.9111	31.0679	32.2212	33.3438	34.4009	35.3711	36.2628	37.0924	37.8663	38.5882	39.2664	39.9119	40.5226	41.0756	41.5388	41.8871	42.1125	42.2191	42.2192	42.1266	41.9535	41.7183	41.4468	41.1586	40.8601	40.5516	40.2272	39.8706	39.4707	39.0285	38.5508
45.655	45.79	45.8863	45.9317	45.9149	45.8354	45.7092	45.5618	45.4128	45.2713	45.1436	45.0434	44.992	45.0121	45.1214	45.3314	45.6483	46.0706	46.5866	47.1714	47.791	48.4106	49.0015	49.5421	50.0152	50.4055	50.7042	50.9123	51.036	51.0831	51.0613	50.9773	50.8393	50.6548	50.4291	50.1653	49.8667	49.5375	49.1818	48.8004	48.3903	47.949	47.4772	46.9778	46.4555	45.9171	45.371	44.829	44.3047	43.8082
36.2703	36.3118	36.3509	36.3646	36.3493	36.3312	36.3486	36.4349	36.6083	36.8677	37.1929	37.5555	37.9331	38.3117	38.6842	39.0483	39.4008	39.727	40.0045	40.208	40.3089	40.2849	40.1317	39.8619	39.5051	39.11	38.7281	38.3997	38.1536	38.002	37.9411	37.9523	38.0035	38.0621	38.1058	38.1239	38.1151	38.0862	38.051	38.0305	38.0479	38.1174	38.2418	38.417	38.6302	38.8634	39.0949	39.303	39.471	39.59
32.5603	32.7827	33.0204	33.2532	33.4664	33.6533	33.8168	33.9655	34.1087	34.2564	34.4194	34.6101	34.8418	35.1295	35.4887	35.9362	36.4903	37.167	37.9749	38.9086	39.9465	41.0556	42.1974	43.3329	44.4275	45.4564	46.408	47.2827	48.0897	48.8434	49.5585	50.2486	50.9262	51.5995	52.2726	52.9501	53.6379	54.3409	55.0621	55.8031	56.563	57.3379	58.1204	58.9013	59.6699	60.4137	61.118	61.7672	62.3456	62.8391
39.1572	39.1719	39.1897	39.2053	39.204	39.1694	39.0976	39.0034	38.9142	38.8597	38.8655	38.9505	39.1273	39.4037	39.7817	40.2563	40.8144	41.4359	42.0972	42.7744	43.4461	44.0929	44.6963	45.2404	45.7163	46.1226	46.464	46.75	46.9922	47.2016	47.3865	47.5514	47.6977	47.824	47.9279	48.0067	48.0575	48.0773	48.0632	48.0128	47.9231	47.7911	47.6136	47.3878	47.1119	46.7865	46.414	45.9976	45.5401	45.0434
35.8526	35.777	35.6223	35.3877	35.0731	34.6861	34.2428	33.7651	33.2733	32.7838	32.3111	31.8738	31.4974	31.2119	31.043	31.0051	31.0994	31.3158	31.6387	32.0529	32.5445	33.0998	33.7053	34.3475	35.0134	35.6931	36.3821	37.0807	37.7886	38.5004	39.2042	39.8845	40.5252	41.112	41.6333	42.0829	42.4599	42.7662	43.0049	43.1799	43.296	43.3585	43.3719	43.3401	43.2661	43.1526	43.002	42.8162	42.5969	42.3453
26.6688	26.5868	26.5332	26.5022	26.4865	26.4775	26.4701	26.4651	26.468	26.4868	26.5316	26.6166	26.7589	26.9723	27.2598	27.6101	28.0018	28.4113	28.8214	29.2209	29.6026	29.9654	30.3151	30.6613	31.0128	31.3773	31.7637	32.1821	32.6396	33.1351	33.6607	34.2048	34.7531	35.2904	35.8041	36.2858	36.7306	37.1365	37.5064	37.8464	38.1636	38.4638	38.75	39.0233	39.2843	39.5343	39.7744	40.0072	40.2364	40.4669
37.016	37.007	36.998	36.9378	36.7653	36.4725	36.1324	35.8517	35.6985	35.6774	35.7564	35.9074	36.1247	36.4168	36.792	37.2431	37.7468	38.2715	38.7833	39.2517	39.6537	39.9821	40.2535	40.4945	40.7291	40.9735	41.2319	41.5001	41.7677	42.0195	42.2453	42.4375	42.5905	42.6997	42.7633	42.785	42.7725	42.7334	42.6748	42.607	42.5447	42.5019	42.4871	42.5016	42.541	42.5979	42.6655	42.7333	42.7889	42.8258
42.8392	42.8608	42.8947	42.9303	42.9532	42.9561	42.9465	42.9411	42.9539	42.9923	43.0598	43.1587	43.2969	43.4907	43.7594	44.1228	44.5957	45.1797	45.862	46.6177	47.4136	48.216	48.9998	49.7511	50.4674	51.1537	51.8175	52.4657	53.1048	53.7387	54.3664	54.9838	55.5844	56.1622	56.7107	57.2245	57.7024	58.1443	58.5471	58.9048	59.2114	59.4624	59.6544	59.7848	59.8509	59.8514	59.7852	59.6533	59.4594	59.2103
39.3243	39.3225	39.3052	39.2407	39.1027	38.8909	38.632	38.3649	38.1238	37.9288	37.7887	37.7105	37.7042	37.7821	37.9547	38.2271	38.5979	39.0578	39.5889	40.1674	40.7673	41.3633	41.9331	42.4597	42.9322	43.3441	43.6923	43.9787	44.2137	44.4122	44.5881	44.7554	44.929	45.1223	45.3455	45.6043	45.9019	46.2413	46.6243	47.0485	47.5072	47.9911	48.4873	48.9813	49.4596	49.9097	50.3184	50.6713	50.9549	51.1576
54.7451	54.5247	54.3072	54.0759	53.8075	53.486	53.1173	52.731	52.3743	52.0995	51.9515	51.9576	52.1224	52.4282	52.8401	53.3127	53.7979	54.2545	54.6547	54.9872	55.252	55.4539	55.5963	55.6807	55.7083	55.6822	55.6088	55.4988	55.3679	55.2352	55.1205	55.041	55.0098	55.034	55.1157	55.2525	55.4385	55.6654	55.9238	56.2041	56.4966	56.7927	57.0843	57.3644	57.6281	57.8721	58.0932	58.2863	58.4445	58.5619
29.3135	29.4901	29.6553	29.7754	29.8245	29.8122	29.7803	29.7662	29.7815	29.8254	29.9026	30.0324	30.2443	30.5657	31.018	31.6147	32.359	33.2366	34.2188	35.2681	36.3433	37.4024	38.4085	39.3345	40.1625	40.8833	41.5004	42.0316	42.5093	42.9738	43.4605	43.9936	44.5846	45.2338	45.9323	46.6642	47.4085	48.1425	48.8438	49.4915	50.0694	50.5671	50.9785	51.3012	51.5348	51.6809	51.7412	51.7179	51.6124	51.4232
29.8062	29.9184	30.054	30.1952	30.3186	30.4049	30.4463	30.4525	30.4507	30.4788	30.5754	30.7705	31.0814	31.5123	32.0562	32.6988	33.4206	34.2004	35.0174	35.8523	36.6875	37.5074	38.3011	39.064	39.799	40.5158	41.2287	41.9519	42.6952	43.4613	44.2461	45.0407	45.8339	46.6149	47.3743	48.1057	48.8061	49.4764	50.1204	50.7447	51.3568	51.9635	52.5689	53.1728	53.7695	54.3481	54.895	55.3958	55.8383	56.2133
29.5837	29.5511	29.5232	29.4877	29.4265	29.3221	29.1697	28.9841	28.7941	28.6296	28.512	28.4529	28.4549	28.5152	28.6293	28.7914	28.9929	29.2224	29.4658	29.7085	29.9391	30.1526	30.3531	30.5521	30.761	30.9861	31.2268	31.4771	31.7272	31.9635	32.1719	32.3437	32.4784	32.5826	32.666	32.7377	32.8034	32.8656	32.9232	32.9729	33.01	33.0306	33.0331	33.0198	32.9961	32.9674	32.9367	32.9044	32.8707	32.8373
39.9507	39.9693	40.0141	40.0881	40.193	40.3297	40.5019	40.7159	40.9779	41.2914	41.656	42.0703	42.5358	43.0594	43.652	44.3251	45.0868	45.9388	46.876	47.8861	48.9512	50.0478	51.1496	52.2308	53.2707	54.2563	55.184	56.0571	56.8826	57.6673	58.415	59.1252	59.7924	60.4087	60.9649	61.4533	61.869	62.2109	62.4809	62.6835	62.824	62.9075	62.9379	62.9187	62.8532	62.7463	62.6046	62.4371	62.2542	62.0669
45.1306	45.1518	45.1443	45.1003	44.9933	44.7854	44.4488	43.9877	43.4413	42.8695	42.3344	41.8896	41.5733	41.4055	41.389	41.5115	41.7494	42.0711	42.444	42.839	43.2337	43.6134	43.9704	44.3008	44.6016	44.8729	45.1207	45.3551	45.5884	45.8335	46.1042	46.4132	46.7702	47.1797	47.6406	48.1468	48.6878	49.2509	49.8234	50.3947	50.9578	51.5089	52.0451	52.5637	53.0617	53.5365	53.9865	54.4096	54.803	55.1621
33.7732	33.3489	32.926	32.4905	32.0286	31.5325	31.0035	30.4548	29.9139	29.4173	28.9985	28.6768	28.4554	28.3235	28.2593	28.2347	28.2206	28.1959	28.1578	28.1222	28.1125	28.1477	28.2417	28.4058	28.6492	28.9729	29.3678	29.8183	30.3092	30.8301	31.3721	31.9266	32.4863	33.0479	33.6131	34.1847	34.7597	35.3304	35.8892	36.4293	36.9432	37.4276	37.8858	38.3265	38.7613	39.2008	39.6506	40.1098	40.5733	41.0336
29.4845	29.3911	29.2854	29.1613	29.0137	28.8341	28.6111	28.3394	28.0307	27.7186	27.4513	27.2772	27.2336	27.341	27.5956	27.9703	28.428	28.9367	29.476	30.0303	30.5793	31.1071	31.6127	32.1127	32.6317	33.1837	33.7722	34.3976	35.0619	35.7671	36.5122	37.2938	38.1102	38.9597	39.8378	40.7377	41.6531	42.5785	43.5074	44.43	45.3332	46.2013	47.0171	47.7639	48.4284	49.0027	49.4856	49.8848	50.2143	50.4875
[truncated: 51 more columns]
