# Supplementary material for: Speed-dependent changes in the arm swing during independent walking in individuals after stroke
Source: PLoS One. 2025 Jan 3;20(1):e0315332. doi: 10.1371/journal.pone.0315332 (PMC11698429; doi:10.1371/journal.pone.0315332)
Supplement: S2 File — (ZIP) [file pone.0315332.s002.zip › Available data/NP_Elbow flexion_CWS_1_1.xlsx]

## Sheet: Sheet1
33.8588	33.703	33.5543	33.406	33.2484	33.0719	32.8693	32.64	32.3951	32.1572	31.9552	31.8197	31.7801	31.8585	32.0635	32.388	32.8116	33.305	33.8382	34.3867	34.928	35.4454	35.9359	36.4064	36.8643	37.3111	37.7468	38.1733	38.5942	39.013	39.4295	39.8392	40.2388	40.6275	41.005	41.371	41.7258	42.069	42.3985	42.7123	43.0111	43.297	43.5709	43.8324	44.0806	44.3119	44.5191	44.695	44.8364	44.9448
30.671	30.6443	30.625	30.6043	30.5741	30.5319	30.484	30.4433	30.424	30.4364	30.4861	30.5776	30.715	30.9	31.1346	31.4228	31.7676	32.1701	32.6263	33.1236	33.6425	34.164	34.6759	35.175	35.6634	36.1463	36.6305	37.1208	37.6197	38.1294	38.6498	39.1721	39.6821	40.1653	40.6088	41.0027	41.3449	41.6388	41.8888	42.0985	42.2706	42.4048	42.4981	42.5459	42.5436	42.4887	42.3823	42.23	42.0459	41.8525
26.5125	26.509	26.5084	26.5043	26.487	26.4486	26.3926	26.3375	26.3123	26.3445	26.446	26.6079	26.805	27.0072	27.1896	27.3387	27.4538	27.5463	27.6361	27.748	27.9052	28.1234	28.408	28.7572	29.1638	29.6196	30.1161	30.6441	31.196	31.7699	32.3667	32.9865	33.6287	34.2925	34.9746	35.6681	36.3658	37.065	37.7653	38.4629	39.1463	39.7966	40.3924	40.9153	41.3559	41.7163	42.0086	42.2504	42.4611	42.6597
36.9036	36.9917	37.1115	37.2553	37.4095	37.5579	37.6833	37.7716	37.8161	37.8204	37.8002	37.7816	37.7971	37.8781	38.0501	38.3298	38.7263	39.2422	39.8733	40.6082	41.4298	42.3192	43.2583	44.2312	45.2253	46.2321	47.2452	48.2592	49.2676	50.2632	51.2378	52.1821	53.0863	53.9427	54.7469	55.4972	56.1937	56.8376	57.4299	57.9712	58.463	58.9078	59.3087	59.6693	59.9945	60.2904	60.5624	60.8149	61.0495	61.267
45.655	45.79	45.8863	45.9317	45.9149	45.8354	45.7092	45.5618	45.4128	45.2713	45.1436	45.0434	44.992	45.0121	45.1214	45.3314	45.6483	46.0706	46.5866	47.1714	47.791	48.4106	49.0015	49.5421	50.0152	50.4055	50.7042	50.9123	51.036	51.0831	51.0613	50.9773	50.8393	50.6548	50.4291	50.1653	49.8667	49.5375	49.1818	48.8004	48.3903	47.949	47.4772	46.9778	46.4555	45.9171	45.371	44.829	44.3047	43.8082
36.2703	36.3118	36.3509	36.3646	36.3493	36.3312	36.3486	36.4349	36.6083	36.8677	37.1929	37.5555	37.9331	38.3117	38.6842	39.0483	39.4008	39.727	40.0045	40.208	40.3089	40.2849	40.1317	39.8619	39.5051	39.11	38.7281	38.3997	38.1536	38.002	37.9411	37.9523	38.0035	38.0621	38.1058	38.1239	38.1151	38.0862	38.051	38.0305	38.0479	38.1174	38.2418	38.417	38.6302	38.8634	39.0949	39.303	39.471	39.59
32.5603	32.7827	33.0204	33.2532	33.4664	33.6533	33.8168	33.9655	34.1087	34.2564	34.4194	34.6101	34.8418	35.1295	35.4887	35.9362	36.4903	37.167	37.9749	38.9086	39.9465	41.0556	42.1974	43.3329	44.4275	45.4564	46.408	47.2827	48.0897	48.8434	49.5585	50.2486	50.9262	51.5995	52.2726	52.9501	53.6379	54.3409	55.0621	55.8031	56.563	57.3379	58.1204	58.9013	59.6699	60.4137	61.118	61.7672	62.3456	62.8391
39.1572	39.1719	39.1897	39.2053	39.204	39.1694	39.0976	39.0034	38.9142	38.8597	38.8655	38.9505	39.1273	39.4037	39.7817	40.2563	40.8144	41.4359	42.0972	42.7744	43.4461	44.0929	44.6963	45.2404	45.7163	46.1226	46.464	46.75	46.9922	47.2016	47.3865	47.5514	47.6977	47.824	47.9279	48.0067	48.0575	48.0773	48.0632	48.0128	47.9231	47.7911	47.6136	47.3878	47.1119	46.7865	46.414	45.9976	45.5401	45.0434
35.8526	35.777	35.6223	35.3877	35.0731	34.6861	34.2428	33.7651	33.2733	32.7838	32.3111	31.8738	31.4974	31.2119	31.043	31.0051	31.0994	31.3158	31.6387	32.0529	32.5445	33.0998	33.7053	34.3475	35.0134	35.6931	36.3821	37.0807	37.7886	38.5004	39.2042	39.8845	40.5252	41.112	41.6333	42.0829	42.4599	42.7662	43.0049	43.1799	43.296	43.3585	43.3719	43.3401	43.2661	43.1526	43.002	42.8162	42.5969	42.3453
42.8392	42.8608	42.8947	42.9303	42.9532	42.9561	42.9465	42.9411	42.9539	42.9923	43.0598	43.1587	43.2969	43.4907	43.7594	44.1228	44.5957	45.1797	45.862	46.6177	47.4136	48.216	48.9998	49.7511	50.4674	51.1537	51.8175	52.4657	53.1048	53.7387	54.3664	54.9838	55.5844	56.1622	56.7107	57.2245	57.7024	58.1443	58.5471	58.9048	59.2114	59.4624	59.6544	59.7848	59.8509	59.8514	59.7852	59.6533	59.4594	59.2103
39.3243	39.3225	39.3052	39.2407	39.1027	38.8909	38.632	38.3649	38.1238	37.9288	37.7887	37.7105	37.7042	37.7821	37.9547	38.2271	38.5979	39.0578	39.5889	40.1674	40.7673	41.3633	41.9331	42.4597	42.9322	43.3441	43.6923	43.9787	44.2137	44.4122	44.5881	44.7554	44.929	45.1223	45.3455	45.6043	45.9019	46.2413	46.6243	47.0485	47.5072	47.9911	48.4873	48.9813	49.4596	49.9097	50.3184	50.6713	50.9549	51.1576
54.7451	54.5247	54.3072	54.0759	53.8075	53.486	53.1173	52.731	52.3743	52.0995	51.9515	51.9576	52.1224	52.4282	52.8401	53.3127	53.7979	54.2545	54.6547	54.9872	55.252	55.4539	55.5963	55.6807	55.7083	55.6822	55.6088	55.4988	55.3679	55.2352	55.1205	55.041	55.0098	55.034	55.1157	55.2525	55.4385	55.6654	55.9238	56.2041	56.4966	56.7927	57.0843	57.3644	57.6281	57.8721	58.0932	58.2863	58.4445	58.5619
29.8062	29.9184	30.054	30.1952	30.3186	30.4049	30.4463	30.4525	30.4507	30.4788	30.5754	30.7705	31.0814	31.5123	32.0562	32.6988	33.4206	34.2004	35.0174	35.8523	36.6875	37.5074	38.3011	39.064	39.799	40.5158	41.2287	41.9519	42.6952	43.4613	44.2461	45.0407	45.8339	46.6149	47.3743	48.1057	48.8061	49.4764	50.1204	50.7447	51.3568	51.9635	52.5689	53.1728	53.7695	54.3481	54.895	55.3958	55.8383	56.2133
39.9507	39.9693	40.0141	40.0881	40.193	40.3297	40.5019	40.7159	40.9779	41.2914	41.656	42.0703	42.5358	43.0594	43.652	44.3251	45.0868	45.9388	46.876	47.8861	48.9512	50.0478	51.1496	52.2308	53.2707	54.2563	55.184	56.0571	56.8826	57.6673	58.415	59.1252	59.7924	60.4087	60.9649	61.4533	61.869	62.2109	62.4809	62.6835	62.824	62.9075	62.9379	62.9187	62.8532	62.7463	62.6046	62.4371	62.2542	62.0669
29.4845	29.3911	29.2854	29.1613	29.0137	28.8341	28.6111	28.3394	28.0307	27.7186	27.4513	27.2772	27.2336	27.341	27.5956	27.9703	28.428	28.9367	29.476	30.0303	30.5793	31.1071	31.6127	32.1127	32.6317	33.1837	33.7722	34.3976	35.0619	35.7671	36.5122	37.2938	38.1102	38.9597	39.8378	40.7377	41.6531	42.5785	43.5074	44.43	45.3332	46.2013	47.0171	47.7639	48.4284	49.0027	49.4856	49.8848	50.2143	50.4875
[truncated: 51 more columns]
