# Supplementary material for: Speed-dependent changes in the arm swing during independent walking in individuals after stroke
Source: PLoS One. 2025 Jan 3;20(1):e0315332. doi: 10.1371/journal.pone.0315332 (PMC11698429; doi:10.1371/journal.pone.0315332)
Supplement: S2 File — (ZIP) [file pone.0315332.s002.zip › Available data/NP_Elbow flexion_CWS_2_1.xlsx]

## Sheet: Sheet1
34.8238	34.8079	34.8068	34.8138	34.8117	34.7754	34.6855	34.5426	34.3681	34.1905	34.0322	33.9061	33.8206	33.7802	33.7857	33.8341	33.9218	34.0453	34.202	34.3902	34.6082	34.8538	35.1229	35.4085	35.7017	35.9917	36.2663	36.514	36.7253	36.8927	37.0106	37.0738	37.0793	37.0266	36.9209	36.7743	36.6022	36.4187	36.2364	36.0674	35.9225	35.8097	35.7341	35.7001	35.7109	35.769	35.8756	36.0307	36.2336	36.4818
33.3109	33.4492	33.5893	33.722	33.8273	33.882	33.8718	33.8024	33.7048	33.6277	33.6154	33.6914	33.8592	34.1088	34.426	34.8028	35.2413	35.7488	36.3278	36.969	37.6523	38.3537	39.0515	39.7277	40.3702	40.974	41.5392	42.0676	42.5646	43.0388	43.499	43.9519	44.3959	44.8192	45.2073	45.5508	45.8466	46.0966	46.3054	46.4779	46.6199	46.7402	46.851	46.9644	47.0882	47.2242	47.3675	47.5075	47.6322	47.7328
31.8717	31.6962	31.5556	31.4356	31.3235	31.2187	31.1384	31.1067	31.1365	31.2233	31.3553	31.5282	31.7522	32.046	32.4239	32.8851	33.4081	33.9584	34.5015	35.0121	35.4765	35.8898	36.2531	36.5705	36.8512	37.109	37.3574	37.6059	37.8574	38.1114	38.3654	38.6149	38.8562	39.0869	39.3062	39.5129	39.7047	39.8779	40.0289	40.1559	40.2598	40.3431	40.4097	40.4643	40.51	40.5466	40.5708	40.5788	40.5686	40.5409
24.9995	24.4039	23.874	23.4102	23.0103	22.6744	22.409	22.2263	22.1462	22.1935	22.3933	22.7614	23.297	23.9839	24.7909	25.6857	26.6506	27.6817	28.7739	29.9111	31.0679	32.2212	33.3438	34.4009	35.3711	36.2628	37.0924	37.8663	38.5882	39.2664	39.9119	40.5226	41.0756	41.5388	41.8871	42.1125	42.2191	42.2192	42.1266	41.9535	41.7183	41.4468	41.1586	40.8601	40.5516	40.2272	39.8706	39.4707	39.0285	38.5508
37.016	37.007	36.998	36.9378	36.7653	36.4725	36.1324	35.8517	35.6985	35.6774	35.7564	35.9074	36.1247	36.4168	36.792	37.2431	37.7468	38.2715	38.7833	39.2517	39.6537	39.9821	40.2535	40.4945	40.7291	40.9735	41.2319	41.5001	41.7677	42.0195	42.2453	42.4375	42.5905	42.6997	42.7633	42.785	42.7725	42.7334	42.6748	42.607	42.5447	42.5019	42.4871	42.5016	42.541	42.5979	42.6655	42.7333	42.7889	42.8258
29.3135	29.4901	29.6553	29.7754	29.8245	29.8122	29.7803	29.7662	29.7815	29.8254	29.9026	30.0324	30.2443	30.5657	31.018	31.6147	32.359	33.2366	34.2188	35.2681	36.3433	37.4024	38.4085	39.3345	40.1625	40.8833	41.5004	42.0316	42.5093	42.9738	43.4605	43.9936	44.5846	45.2338	45.9323	46.6642	47.4085	48.1425	48.8438	49.4915	50.0694	50.5671	50.9785	51.3012	51.5348	51.6809	51.7412	51.7179	51.6124	51.4232
29.5837	29.5511	29.5232	29.4877	29.4265	29.3221	29.1697	28.9841	28.7941	28.6296	28.512	28.4529	28.4549	28.5152	28.6293	28.7914	28.9929	29.2224	29.4658	29.7085	29.9391	30.1526	30.3531	30.5521	30.761	30.9861	31.2268	31.4771	31.7272	31.9635	32.1719	32.3437	32.4784	32.5826	32.666	32.7377	32.8034	32.8656	32.9232	32.9729	33.01	33.0306	33.0331	33.0198	32.9961	32.9674	32.9367	32.9044	32.8707	32.8373
45.1306	45.1518	45.1443	45.1003	44.9933	44.7854	44.4488	43.9877	43.4413	42.8695	42.3344	41.8896	41.5733	41.4055	41.389	41.5115	41.7494	42.0711	42.444	42.839	43.2337	43.6134	43.9704	44.3008	44.6016	44.8729	45.1207	45.3551	45.5884	45.8335	46.1042	46.4132	46.7702	47.1797	47.6406	48.1468	48.6878	49.2509	49.8234	50.3947	50.9578	51.5089	52.0451	52.5637	53.0617	53.5365	53.9865	54.4096	54.803	55.1621
33.7732	33.3489	32.926	32.4905	32.0286	31.5325	31.0035	30.4548	29.9139	29.4173	28.9985	28.6768	28.4554	28.3235	28.2593	28.2347	28.2206	28.1959	28.1578	28.1222	28.1125	28.1477	28.2417	28.4058	28.6492	28.9729	29.3678	29.8183	30.3092	30.8301	31.3721	31.9266	32.4863	33.0479	33.6131	34.1847	34.7597	35.3304	35.8892	36.4293	36.9432	37.4276	37.8858	38.3265	38.7613	39.2008	39.6506	40.1098	40.5733	41.0336
[truncated: 51 more columns]
