# Supplementary material for: Speed-dependent changes in the arm swing during independent walking in individuals after stroke
Source: PLoS One. 2025 Jan 3;20(1):e0315332. doi: 10.1371/journal.pone.0315332 (PMC11698429; doi:10.1371/journal.pone.0315332)
Supplement: S2 File — (ZIP) [file pone.0315332.s002.zip › Available data/NP_Elbow flexion_FWS_1_1.xlsx]

## Sheet: Sheet1
28.5768	28.482	28.3951	28.3124	28.226	28.1274	28.0101	27.8725	27.7217	27.5763	27.4653	27.4195	27.4661	27.6266	27.9123	28.3213	28.8367	29.431	30.0716	30.7283	31.3773	32.0044	32.6091	33.1985	33.7817	34.3675	34.9629	35.5724	36.1981	36.8387	37.4881	38.1377	38.7786	39.4028	40.0045	40.5827	41.1398	41.6788	42.2036	42.7191	43.2306	43.7419	44.2541	44.765	45.2679	45.7524	46.2075	46.625	46.9992	47.3281
28.8458	28.8717	28.8853	28.8818	28.8564	28.8098	28.7501	28.6924	28.6546	28.6514	28.6907	28.7752	28.9048	29.0782	29.2957	29.5613	29.8821	30.2648	30.7142	31.2329	31.8195	32.4686	33.1714	33.9174	34.6961	35.502	36.335	37.1965	38.0846	38.9942	39.9166	40.8395	41.7473	42.6222	43.4477	44.2127	44.9111	45.5399	46.0985	46.5873	47.005	47.3496	47.6216	47.8258	47.9673	48.0466	48.062	48.0145	47.9099	47.7606
27.854	27.785	27.7509	27.7361	27.7193	27.6812	27.6129	27.5244	27.4438	27.4054	27.434	27.5352	27.6956	27.8912	28.0976	28.2968	28.4802	28.6495	28.816	28.9976	29.2149	29.4867	29.8266	30.2425	30.7362	31.3028	31.9315	32.6078	33.3177	34.0505	34.7986	35.5545	36.3087	37.0493	37.7654	38.4489	39.0956	39.7057	40.2815	40.8253	41.3374	41.8149	42.2529	42.6458	42.9894	43.2841	43.5365	43.7602	43.9719	44.1863
33.5643	33.7603	33.978	34.2133	34.4545	34.6842	34.8801	35.0197	35.0863	35.0735	34.9887	34.8546	34.7062	34.585	34.5318	34.5809	34.7569	35.0718	35.5237	36.1003	36.7843	37.5594	38.4126	39.333	40.31	41.332	42.3886	43.4701	44.5684	45.6743	46.7779	47.8693	48.9396	49.9811	50.9873	51.9525	52.8735	53.749	54.5793	55.3659	56.1107	56.817	57.4884	58.1291	58.7436	59.3365	59.9108	60.4681	61.0092	61.5348
43.8689	44.0545	44.2171	44.3429	44.4126	44.4115	44.3419	44.2285	44.1057	44.0014	43.9352	43.9273	44.0007	44.1751	44.459	44.8466	45.3222	45.865	46.4527	47.0633	47.6774	48.2783	48.8488	49.3726	49.8382	50.2413	50.5837	50.8693	51.1022	51.2852	51.4187	51.5023	51.5361	51.5193	51.4476	51.3157	51.1198	50.8587	50.5339	50.1479	49.7034	49.2062	48.6688	48.1071	47.5355	46.9656	46.4076	45.8709	45.3644	44.8952
35.9451	36.1005	36.2364	36.3249	36.347	36.3154	36.2707	36.261	36.326	36.4899	36.7601	37.1291	37.5751	38.0731	38.6013	39.1408	39.683	40.2246	40.7448	41.2061	41.5759	41.8288	41.9469	41.9238	41.7695	41.5152	41.2116	40.913	40.6662	40.5065	40.4439	40.4601	40.5231	40.5998	40.6637	40.6981	40.693	40.6501	40.5837	40.5119	40.4556	40.4353	40.4646	40.5492	40.6862	40.866	41.0732	41.2882	41.4893	41.6597
27.7392	27.8249	27.9097	27.9722	27.9973	27.9802	27.9278	27.8544	27.7762	27.7093	27.672	27.6865	27.7776	27.9691	28.2827	28.7376	29.3474	30.1173	31.0437	32.1118	33.2925	34.5453	35.8265	37.0982	38.3343	39.5198	40.6513	41.7364	42.7874	43.8142	44.8218	45.8094	46.7706	47.6983	48.5873	49.4362	50.2461	51.0211	51.7675	52.4923	53.2019	53.9008	54.5925	55.2809	55.9682	56.6521	57.3243	57.9714	58.5766	59.1225
35.8927	35.9051	35.9299	35.9631	35.9949	36.0168	36.0285	36.0405	36.0688	36.13	36.2369	36.3983	36.6211	36.9107	37.2715	37.7059	38.2121	38.7827	39.4039	40.0567	40.7198	41.3724	41.9973	42.583	43.1232	43.6168	44.0679	44.4847	44.8766	45.2522	45.6174	45.9745	46.3236	46.6631	46.9916	47.3069	47.6071	47.8912	48.1589	48.4099	48.644	48.8591	49.0516	49.217	49.3509	49.4492	49.5074	49.5207	49.4841	49.3931
36.2016	35.9835	35.6812	35.2988	34.8403	34.312	33.7255	33.099	32.452	31.8022	31.1691	30.5802	30.0719	29.683	29.4452	29.3772	29.4833	29.7561	30.1808	30.7384	31.4063	32.1612	32.9814	33.8491	34.7516	35.6799	36.6284	37.5963	38.5833	39.5836	40.5851	41.571	42.5228	43.4218	44.2492	44.989	45.6302	46.1682	46.6042	46.9444	47.1981	47.3751	47.4831	47.527	47.5104	47.4386	47.3189	47.1583	46.9606	46.7273
42.7401	42.6715	42.6165	42.5609	42.4848	42.3732	42.2294	42.0781	41.9526	41.878	41.8635	41.907	42.0049	42.1614	42.3967	42.7419	43.2257	43.8597	44.6319	45.511	46.4564	47.4286	48.3983	49.3484	50.2738	51.1784	52.0704	52.9583	53.8484	54.7411	55.629	56.5019	57.3488	58.1601	58.9303	59.6561	60.3339	60.959	61.527	62.0358	62.4847	62.872	63.1939	63.4463	63.6266	63.7325	63.7613	63.711	63.5835	63.3856
33.8025	33.8935	33.995	34.0787	34.1143	34.0858	34.005	33.9053	33.8262	33.7975	33.8328	33.9334	34.0999	34.34	34.6648	35.0816	35.5921	36.1934	36.8779	37.6328	38.4404	39.2805	40.1337	40.9848	41.8243	42.645	43.438	44.1918	44.8947	45.5371	46.1144	46.6268	47.0784	47.4774	47.8333	48.1539	48.446	48.7153	48.9666	49.2033	49.4287	49.6467	49.8595	50.0671	50.2693	50.4654	50.6543	50.8334	50.9993	51.1474
48.6073	48.2332	47.8665	47.4982	47.1064	46.6688	46.1837	45.6811	45.2176	44.8609	44.6706	44.6826	44.9031	45.3082	45.8495	46.4652	47.0976	47.7063	48.2715	48.7911	49.274	49.7342	50.1863	50.6441	51.1189	51.618	52.1425	52.6871	53.242	53.7956	54.3367	54.8576	55.3554	55.8321	56.2943	56.7523	57.2174	57.6992	58.2023	58.726	59.2649	59.8101	60.3501	60.8721	61.3628	61.8094	62.2012	62.5298	62.7903	62.9826
25.5809	25.6195	25.6753	25.7372	25.7879	25.8149	25.8115	25.7824	25.7454	25.7275	25.7574	25.8585	26.045	26.3212	26.6832	27.1228	27.6299	28.1948	28.8088	29.4638	30.1525	30.8689	31.6096	32.3752	33.1704	34.0035	34.8842	35.8202	36.8151	37.8666	38.9684	40.1053	41.2737	42.4659	43.6393	44.7996	45.94	47.0519	48.1298	49.1677	50.1598	51.1005	51.9838	52.807	53.554	54.2276	54.8403	55.3765	55.8389	56.2296
39.2232	39.2881	39.4022	39.5558	39.7344	39.924	40.1213	40.3352	40.5825	40.8805	41.2421	41.6744	42.1807	42.766	43.4397	44.2127	45.0918	46.0766	47.1581	48.3183	49.5319	50.7688	51.9983	53.1934	54.3359	55.4189	56.4445	57.4196	58.3536	59.2553	60.1273	60.9637	61.7527	62.48	63.1316	63.6957	64.1646	64.534	64.8039	64.9783	65.0647	65.0721	65.0096	64.8856	64.7073	64.4809	64.2129	63.9121	63.5921	63.2713
29.2066	29.1697	29.1308	29.0681	28.9601	28.7921	28.5596	28.2708	27.9494	27.6337	27.371	27.2042	27.1603	27.2425	27.4356	27.7177	28.0707	28.481	28.9368	29.4279	29.9489	30.5039	31.1058	31.7655	32.4835	33.2538	34.0721	34.9371	35.8487	36.8057	37.8026	38.828	39.8661	40.9008	41.9192	42.9175	43.9007	44.8741	45.838	46.7889	47.7204	48.6236	49.4871	50.2953	51.0318	51.6855	52.2541	52.7438	53.1674	53.5414
[truncated: 51 more columns]
