# Supplementary material for: Speed-dependent changes in the arm swing during independent walking in individuals after stroke
Source: PLoS One. 2025 Jan 3;20(1):e0315332. doi: 10.1371/journal.pone.0315332 (PMC11698429; doi:10.1371/journal.pone.0315332)
Supplement: S2 File — (ZIP) [file pone.0315332.s002.zip › Available data/NP_Elbow flexion_FWS_2_1.xlsx]

## Sheet: Sheet1
38.3866	38.3922	38.4171	38.4517	38.4721	38.4482	38.3637	38.2283	38.0728	37.9315	37.8297	37.7821	37.7967	37.8792	38.0328	38.2558	38.5396	38.8689	39.2258	39.5956	39.9686	40.3402	40.7088	41.0725	41.4258	41.7589	42.0617	42.3232	42.5311	42.6728	42.7383	42.7225	42.6254	42.4528	42.2156	41.9297	41.613	41.2845	40.9626	40.6658	40.4103	40.2084	40.0678	39.9932	39.9868	40.0495	40.1799	40.3747	40.6292	40.9376
33.2136	33.4666	33.7414	34.0267	34.3004	34.5299	34.6822	34.7388	34.7092	34.6315	34.5603	34.5487	34.634	34.8308	35.133	35.5213	35.9723	36.4688	37.0039	37.5768	38.1843	38.8142	39.4445	40.0499	40.6131	41.1299	41.6054	42.0485	42.4703	42.8819	43.2908	43.6976	44.0985	44.4884	44.8616	45.2105	45.5281	45.8103	46.0551	46.2613	46.4299	46.5664	46.6819	46.7914	46.9122	47.0613	47.2519	47.4901	47.7737	48.0936
31.7147	31.4618	31.2428	31.0406	30.8341	30.6099	30.3776	30.1694	30.0252	29.9729	30.0206	30.1629	30.3933	30.7089	31.1061	31.5741	32.0929	32.6399	33.1956	33.7452	34.2807	34.7998	35.3041	35.7984	36.2888	36.7805	37.2765	37.7762	38.2746	38.7629	39.2311	39.6704	40.0729	40.4334	40.7485	41.0147	41.2284	41.388	41.4948	41.5511	41.5597	41.5264	41.4609	41.3747	41.2785	41.1817	41.0915	41.013	40.9503	40.9088
28.9795	27.5772	26.1627	24.7866	23.4971	22.3465	21.381	20.629	20.103	19.8061	19.7346	19.8795	20.2261	20.756	21.4491	22.2844	23.2377	24.2841	25.4053	26.5904	27.831	29.1195	30.4492	31.8143	33.2065	34.6154	36.0296	37.4345	38.8128	40.1434	41.3996	42.5508	43.5635	44.4031	45.0442	45.479	45.7176	45.7872	45.7253	45.5701	45.3548	45.1088	44.8569	44.6159	44.3941	44.1939	44.013	43.8445	43.6768	43.4966
43.0979	43.0587	43.0003	42.8706	42.6003	42.1502	41.5613	40.9471	40.4312	40.0892	39.9313	39.9269	40.0387	40.2419	40.5277	40.8926	41.3239	41.7958	42.2717	42.7151	43.1083	43.4611	43.8021	44.166	44.5787	45.0443	45.5444	46.0465	46.5177	46.9352	47.2911	47.5905	47.8438	48.0585	48.2355	48.3687	48.4554	48.5013	48.5163	48.5162	48.5208	48.5461	48.5982	48.6771	48.7784	48.8932	49.0116	49.1248	49.2253	49.3055
23.5678	23.636	23.7219	23.8071	23.8759	23.9261	23.9705	24.0265	24.1046	24.2087	24.3426	24.5153	24.744	25.0526	25.4673	26.0129	26.7038	27.539	28.5066	29.5891	30.7574	31.9699	33.1874	34.3787	35.513	36.5583	37.4928	38.3132	39.0298	39.6589	40.2197	40.7322	41.2186	41.7044	42.213	42.7602	43.3525	43.9895	44.666	45.3736	46.1031	46.8446	47.587	48.3156	49.0121	49.6592	50.243	50.7542	51.1876	51.5395
26.802	26.7366	26.6854	26.6344	26.5628	26.4504	26.2899	26.0953	25.8979	25.7337	25.6322	25.6102	25.6723	25.8136	26.0225	26.2843	26.5829	26.9031	27.2317	27.5591	27.8813	28.2003	28.5232	28.8596	29.2188	29.6062	30.021	30.4565	30.9002	31.3375	31.7527	32.1303	32.4572	32.7262	32.9364	33.093	33.2049	33.2831	33.339	33.3842	33.4298	33.4849	33.5557	33.6464	33.7598	33.8961	34.0515	34.2207	34.3987	34.5817
45.6425	45.4399	45.2415	45.044	44.8233	44.539	44.157	43.6757	43.1349	42.6008	42.1417	41.8107	41.6398	41.6412	41.8082	42.1161	42.5236	42.9803	43.4361	43.8532	44.2133	44.5184	44.7859	45.0401	45.3049	45.5983	45.931	46.3069	46.7258	47.1859	47.6833	48.2126	48.7686	49.347	49.9458	50.5619	51.1901	51.8229	52.4525	53.0727	53.6794	54.2682	54.8353	55.3785	55.8969	56.3907	56.8597	57.3025	57.7165	58.0973
33.4641	32.997	32.5358	32.0736	31.6	31.1076	30.5998	30.0938	29.6178	29.2022	28.8704	28.6328	28.4853	28.4123	28.3906	28.3949	28.4042	28.4071	28.4059	28.4165	28.4629	28.5693	28.7537	29.0256	29.3865	29.8305	30.3454	30.9152	31.5236	32.1574	32.8083	33.4727	34.1507	34.8434	35.5519	36.276	37.0127	37.7559	38.4981	39.2332	39.9566	40.6638	41.3512	42.0171	42.6622	43.2885	43.8984	44.4935	45.072	45.6271
[truncated: 51 more columns]
