# Supplementary material for: Speed-dependent changes in the arm swing during independent walking in individuals after stroke
Source: PLoS One. 2025 Jan 3;20(1):e0315332. doi: 10.1371/journal.pone.0315332 (PMC11698429; doi:10.1371/journal.pone.0315332)
Supplement: S2 File — (ZIP) [file pone.0315332.s002.zip › Available data/NP_Shoulder abduction_CWS_1_1.xlsx]

## Sheet: Sheet1
12.7213	12.7392	12.7459	12.7317	12.6916	12.6292	12.5527	12.4688	12.381	12.2895	12.1899	12.075	11.9414	11.7924	11.638	11.4931	11.3734	11.2908	11.2516	11.2569	11.301	11.3717	11.4535	11.5327	11.6018	11.6576	11.699	11.727	11.7425	11.7463	11.7399	11.7266	11.7118	11.701	11.698	11.705	11.7243	11.7569	11.8016	11.8569	11.9218	11.9955	12.0757	12.159	12.2416	12.3203	12.3916	12.4533	12.5052	12.5475
5.32131	5.48965	5.64553	5.78948	5.92871	6.06927	6.21078	6.34473	6.45633	6.53185	6.56863	6.57964	6.58643	6.60882	6.65962	6.74185	6.84837	6.96652	7.08651	7.20847	7.34116	7.49163	7.65795	7.83067	7.99862	8.15438	8.29713	8.43244	8.56947	8.7176	8.88256	9.06341	9.25484	9.45127	9.64838	9.84358	10.0366	10.2282	10.4181	10.6037	10.7807	10.9448	11.0923	11.2209	11.3281	11.4099	11.4611	11.477	11.4565	11.4046
-4.04048	-4.50855	-4.90684	-5.21665	-5.41116	-5.46321	-5.36368	-5.13702	-4.8378	-4.52801	-4.25022	-4.01256	-3.79084	-3.54412	-3.23508	-2.84511	-2.37788	-1.85302	-1.2955	-0.72672	-0.16065	0.39602	0.94212	1.4798	2.01278	2.54631	3.08718	3.64253	4.21832	4.81821	5.44269	6.08853	6.74876	7.41302	8.06936	8.70666	9.3158	9.89108	10.4322	10.9436	11.4313	11.8995	12.35	12.7806	13.1868	13.5634	13.9058	14.2116	14.4817	14.7202
16.068	16.0066	15.9534	15.915	15.902	15.9246	15.9857	16.0768	16.1801	16.2749	16.3425	16.3703	16.3543	16.2993	16.2173	16.1239	16.0354	15.9674	15.9333	15.9421	15.9973	16.0954	16.227	16.3797	16.5418	16.7053	16.867	17.028	17.1926	17.3666	17.5553	17.7624	17.9897	18.237	18.5032	18.7853	19.0797	19.3811	19.683	19.9778	20.2583	20.5184	20.7532	20.9584	21.1312	21.2695	21.3726	21.4401	21.4729	21.4735
6.68006	6.58908	6.50684	6.4393	6.39517	6.37663	6.38144	6.4118	6.4732	6.56552	6.67633	6.78567	6.87847	6.95113	7.00936	7.0641	7.12831	7.21294	7.32265	7.45551	7.60691	7.77367	7.95486	8.15196	8.36608	8.59223	8.82117	9.04543	9.25928	9.45743	9.636	9.79387	9.93349	10.0582	10.1699	10.2692	10.3565	10.4325	10.4974	10.5505	10.5906	10.6161	10.6245	10.6117	10.5741	10.5098	10.4178	10.2981	10.151	9.97672
10.1565	10.2258	10.2653	10.2782	10.2806	10.2927	10.3231	10.3724	10.4411	10.5234	10.6143	10.7183	10.8428	10.9919	11.1713	11.3849	11.6257	11.8799	12.142	12.4157	12.6954	12.9681	13.2201	13.434	13.5914	13.6794	13.6985	13.6572	13.5729	13.4704	13.3774	13.3186	13.3037	13.326	13.3685	13.4107	13.4312	13.4062	13.3159	13.1574	12.9477	12.7069	12.4549	12.2094	11.9855	11.7975	11.652	11.5437	11.4593	11.389
23.4896	23.4781	23.4231	23.3159	23.1586	22.9685	22.7674	22.5696	22.3762	22.1795	21.9713	21.7467	21.5065	21.2594	21.0245	20.8289	20.7004	20.6596	20.7182	20.8793	21.1382	21.4844	21.9032	22.3756	22.8777	23.3831	23.8658	24.3054	24.6903	25.0173	25.2901	25.5165	25.7057	25.8651	25.9981	26.1065	26.1924	26.2579	26.3068	26.3442	26.3764	26.409	26.4455	26.4864	26.53	26.573	26.6111	26.6375	26.6437	26.6219
24.1974	24.0821	23.9364	23.767	23.5852	23.4063	23.237	23.0676	22.8804	22.6657	22.4307	22.1938	21.9753	21.791	21.6503	21.5568	21.509	21.5009	21.524	21.5712	21.6376	21.7187	21.8069	21.892	21.9636	22.0137	22.0384	22.0378	22.0149	21.9724	21.9124	21.8377	21.7523	21.6621	21.5731	21.4903	21.4176	21.3583	21.3146	21.2875	21.2766	21.2809	21.2982	21.3262	21.3633	21.4085	21.4602	21.5163	21.5733	21.6266
12.0747	11.9317	11.7958	11.6734	11.5646	11.4744	11.4236	11.4509	11.5967	11.8744	12.2528	12.6657	13.0394	13.3158	13.4667	13.4987	13.4448	13.3471	13.242	13.1546	13.0998	13.0843	13.108	13.163	13.2351	13.3098	13.3785	13.4392	13.4938	13.5445	13.5934	13.6439	13.7018	13.7746	13.8706	13.9968	14.1576	14.3542	14.5842	14.842	15.1195	15.4072	15.6945	15.9706	16.2255	16.4506	16.6379	16.7798	16.8704	16.9061
13.6162	13.6872	13.7485	13.8116	13.8905	13.9946	14.1261	14.28	14.4434	14.599	14.7309	14.8281	14.8856	14.9041	14.8901	14.8551	14.8176	14.8005	14.8236	14.898	15.0225	15.1866	15.3745	15.5662	15.7401	15.8809	15.9823	16.0448	16.0739	16.0768	16.0606	16.0316	15.9954	15.956	15.9165	15.8798	15.8489	15.8242	15.8041	15.7864	15.7695	15.7526	15.735	15.7164	15.6967	15.6776	15.6603	15.6447	15.6316	15.6227
9.20917	9.37047	9.55256	9.74772	9.95536	10.18	10.4269	10.6943	10.9721	11.2486	11.5167	11.7767	12.0345	12.2997	12.582	12.8895	13.2285	13.5993	13.9954	14.406	14.8202	15.2272	15.6179	15.9849	16.3241	16.6334	16.9121	17.1613	17.3836	17.58	17.7493	17.8896	18.0006	18.0837	18.1421	18.1803	18.2038	18.2171	18.2231	18.2226	18.2151	18.1987	18.17	18.1271	18.0698	17.9991	17.9163	17.8227	17.7196	17.6081
16.3109	16.3439	16.368	16.376	16.362	16.3228	16.2596	16.1784	16.088	15.9981	15.9193	15.8658	15.8542	15.8997	16.0108	16.1865	16.4174	16.6889	16.9841	17.2853	17.574	17.8312	18.0395	18.1865	18.2668	18.2822	18.239	18.1467	18.0167	17.862	17.695	17.5279	17.3712	17.2344	17.1256	17.0497	17.0087	17.0023	17.0277	17.0809	17.1571	17.2512	17.3579	17.4722	17.5895	17.7052	17.814	17.9096	17.9851	18.0335
7.64185	7.68868	7.74175	7.79839	7.86045	7.93462	8.02705	8.13729	8.25498	8.36237	8.44102	8.47933	8.47685	8.44352	8.39466	8.34505	8.30491	8.27873	8.26613	8.26392	8.26849	8.27773	8.29195	8.31336	8.34476	8.38849	8.44635	8.52009	8.61211	8.72593	8.86613	9.03775	9.24492	9.48951	9.77041	10.0838	10.4235	10.7817	11.1498	11.5192	11.8824	12.2335	12.5677	12.8808	13.1684	13.425	13.6441	13.8184	13.9407	14.0059
6.75582	6.8812	7.02287	7.17471	7.33017	7.48135	7.61991	7.73753	7.82657	7.88107	7.89774	7.87699	7.8237	7.74706	7.65935	7.57385	7.50258	7.45479	7.43626	7.44928	7.49256	7.56123	7.64757	7.74277	7.83906	7.93101	8.01545	8.09036	8.15386	8.20417	8.24046	8.26383	8.27781	8.28781	8.30019	8.321	8.3551	8.40552	8.47307	8.55613	8.65061	8.75024	8.84745	8.93457	9.00506	9.05437	9.08053	9.08446	9.06999	9.04328
9.63455	9.73324	9.8281	9.90751	9.95947	9.97465	9.95055	9.88749	9.78234	9.63073	9.43595	9.21543	8.99885	8.81794	8.69413	8.63508	8.64207	8.7156	8.85267	9.04142	9.26241	9.49669	9.72985	9.95251	10.1593	10.3467	10.5141	10.6649	10.8034	10.9336	11.0595	11.1863	11.3199	11.4656	11.6269	11.8047	11.9975	12.2034	12.4204	12.6459	12.8767	13.1087	13.3367	13.5547	13.7566	13.9366	14.0906	14.218	14.3225	14.4097
[truncated: 51 more columns]
