# Supplementary material for: Speed-dependent changes in the arm swing during independent walking in individuals after stroke
Source: PLoS One. 2025 Jan 3;20(1):e0315332. doi: 10.1371/journal.pone.0315332 (PMC11698429; doi:10.1371/journal.pone.0315332)
Supplement: S2 File — (ZIP) [file pone.0315332.s002.zip › Available data/NP_Shoulder abduction_CWS_2_1.xlsx]

## Sheet: Sheet1
16.4394	16.5236	16.6036	16.685	16.7778	16.892	17.0265	17.1672	17.2991	17.4172	17.5249	17.6224	17.7016	17.7528	17.7747	17.7791	17.7868	17.8201	17.8962	18.0252	18.2094	18.4442	18.7193	19.0215	19.3374	19.6564	19.9701	20.27	20.5468	20.7917	20.9964	21.1549	21.2634	21.3199	21.3245	21.2798	21.1893	21.0563	20.8849	20.6811	20.4521	20.2066	19.953	19.6992	19.453	19.2204	19.0051	18.8082	18.6291	18.4659
8.20955	8.13003	8.03278	7.92682	7.81967	7.71883	7.62457	7.52689	7.41809	7.30915	7.22785	7.19965	7.22836	7.29165	7.35935	7.41505	7.46184	7.51514	7.59352	7.71388	7.88745	8.11617	8.39207	8.70039	9.02485	9.35143	9.67039	9.97794	10.2758	10.5682	10.8585	11.1488	11.4393	11.7294	12.0185	12.3072	12.5969	12.8887	13.1799	13.4636	13.7301	13.9708	14.1802	14.356	14.4988	14.611	14.6952	14.7545	14.7919	14.8102
13.4958	13.4909	13.452	13.3923	13.3417	13.324	13.3309	13.3311	13.3031	13.2517	13.1972	13.154	13.1233	13.1	13.0869	13.098	13.1486	13.2448	13.3797	13.5387	13.7069	13.8739	14.0307	14.1664	14.2717	14.3434	14.3849	14.4043	14.4115	14.4165	14.4276	14.4522	14.4966	14.563	14.6477	14.7449	14.8493	14.9568	15.0642	15.1705	15.2758	15.3807	15.4868	15.5968	15.7115	15.8283	15.9394	16.0342	16.1019	16.1361
-1.17777	-1.3982	-1.61401	-1.80874	-1.94632	-1.99978	-1.95611	-1.8087	-1.56301	-1.23536	-0.83928	-0.38513	0.11524	0.64566	1.19116	1.74303	2.2959	2.84386	3.37662	3.88123	4.34246	4.74684	5.08552	5.35059	5.53874	5.65736	5.72027	5.74843	5.76934	5.80939	5.88461	5.99925	6.14992	6.32625	6.51325	6.69414	6.85166	6.97046	7.03812	7.04638	6.99054	6.86864	6.68427	6.44679	6.16749	5.85719	5.52465	5.17638	4.81892	4.46151
-2.32121	-2.21017	-2.13267	-2.05458	-1.92025	-1.71442	-1.49741	-1.35384	-1.31043	-1.32152	-1.32734	-1.30041	-1.23827	-1.13825	-0.98897	-0.78231	-0.51994	-0.21009	0.13452	0.49507	0.84608	1.16436	1.44055	1.66971	1.847	1.97208	2.05067	2.09778	2.13176	2.16479	2.20814	2.27036	2.35577	2.46267	2.5854	2.71895	2.85815	2.99491	3.11777	3.21753	3.29237	3.34501	3.37886	3.39867	3.41005	3.41921	3.43451	3.4597	3.49221	3.53022
3.0524	3.37186	3.70343	4.06337	4.4716	4.93176	5.42522	5.92648	6.42228	6.91491	7.40947	7.90214	8.37831	8.81935	9.21461	9.56786	9.89312	10.2053	10.5182	10.8414	11.1762	11.5139	11.84	12.1383	12.3901	12.5757	12.6821	12.7068	12.6561	12.5408	12.373	12.1658	11.9319	11.6836	11.4337	11.194	10.9721	10.7712	10.5912	10.4304	10.2856	10.1525	10.0257	9.89954	9.77082	9.63946	9.50726	9.3774	9.2554	9.14927
9.02773	9.02409	9.01893	9.01346	9.01409	9.03187	9.07612	9.1466	9.23163	9.31412	9.38083	9.42825	9.46206	9.49279	9.53131	9.58554	9.65857	9.74877	9.85157	9.96162	10.0741	10.1857	10.2959	10.4063	10.5181	10.6312	10.7451	10.86	10.9765	11.0942	11.2126	11.3317	11.4511	11.5699	11.6861	11.797	11.9	11.9937	12.079	12.158	12.2316	12.2995	12.3611	12.4163	12.4656	12.5092	12.548	12.583	12.6143	12.6422
7.15894	7.18795	7.20752	7.23074	7.26967	7.32698	7.396	7.46953	7.54213	7.60705	7.65769	7.69103	7.71003	7.72217	7.73542	7.75931	7.80714	7.89276	8.02623	8.2116	8.44696	8.7252	9.0347	9.35964	9.68132	9.98241	10.2514	10.4844	10.6843	10.8604	11.0251	11.1898	11.364	11.554	11.765	12.0008	12.2618	12.5453	12.8463	13.1586	13.4746	13.7879	14.093	14.3841	14.6562	14.906	15.132	15.3329	15.506	15.6474
3.25699	3.31683	3.38342	3.45474	3.52766	3.59562	3.64636	3.66386	3.63631	3.563	3.45428	3.32618	3.19593	3.07924	2.98761	2.92764	2.90103	2.90301	2.92148	2.93897	2.93618	2.89595	2.80849	2.67486	2.50614	2.32001	2.1367	1.97548	1.85263	1.78059	1.76619	1.81037	1.91021	2.0613	2.2595	2.49999	2.77467	3.0729	3.38484	3.70073	4.00793	4.29281	4.54402	4.7545	4.92309	5.05247	5.14419	5.19667	5.20588	5.16653
[truncated: 51 more columns]
