# Supplementary material for: Speed-dependent changes in the arm swing during independent walking in individuals after stroke
Source: PLoS One. 2025 Jan 3;20(1):e0315332. doi: 10.1371/journal.pone.0315332 (PMC11698429; doi:10.1371/journal.pone.0315332)
Supplement: S2 File — (ZIP) [file pone.0315332.s002.zip › Available data/NP_Shoulder abduction_FWS_1_1.xlsx]

## Sheet: Sheet1
12.809	12.8174	12.8199	12.8053	12.7675	12.708	12.6338	12.5542	12.4766	12.4015	12.3207	12.2199	12.0865	11.9184	11.7251	11.5243	11.3354	11.1758	11.0565	10.9813	10.9467	10.9443	10.9628	10.9898	11.0132	11.0246	11.0232	11.0152	11.0095	11.0137	11.0311	11.0619	11.1056	11.1633	11.2365	11.3262	11.4323	11.5528	11.6831	11.8184	11.954	12.0865	12.2141	12.3358	12.4505	12.5568	12.6531	12.7381	12.8106	12.8707
3.9686	4.112	4.26545	4.42888	4.6087	4.80885	5.0257	5.24814	5.46097	5.64762	5.79396	5.89412	5.95419	5.99151	6.02941	6.08821	6.17648	6.28986	6.41832	6.55465	6.69813	6.85298	7.0236	7.20963	7.40587	7.60748	7.81324	8.02407	8.24203	8.47124	8.717	8.98281	9.2685	9.57059	9.88395	10.2034	10.5247	10.8451	11.1624	11.4747	11.7791	12.0724	12.3507	12.6094	12.8435	13.0479	13.2178	13.3491	13.439	13.4859
-3.06535	-3.34547	-3.56759	-3.71867	-3.77645	-3.71246	-3.51102	-3.18741	-2.7911	-2.38773	-2.0316	-1.74492	-1.51412	-1.30203	-1.06764	-0.78341	-0.44328	-0.05994	0.34496	0.75107	1.1451	1.52143	1.88039	2.22631	2.5656	2.90529	3.25231	3.61377	3.99686	4.40773	4.84989	5.32395	5.82814	6.35832	6.90784	7.46866	8.03285	8.59327	9.14338	9.67737	10.1901	10.6765	11.1317	11.5522	11.9353	12.2788	12.5817	12.8468	13.0818	13.2974
15.4928	15.4655	15.4267	15.3802	15.337	15.3145	15.3304	15.3939	15.5003	15.6322	15.7654	15.8747	15.9383	15.9423	15.8837	15.7709	15.6214	15.4566	15.2977	15.1642	15.0721	15.0322	15.0485	15.1182	15.2332	15.3828	15.5577	15.7514	15.9615	16.188	16.4316	16.6931	16.9728	17.271	17.5882	17.9252	18.2815	18.6548	19.0408	19.4333	19.8252	20.2081	20.5731	20.9117	21.2169	21.483	21.7056	21.8811	22.0076	22.0849
6.20968	6.1239	6.05456	6.00354	5.97571	5.97155	5.98684	6.02293	6.08878	6.18935	6.3168	6.45256	6.57858	6.68815	6.7868	6.88573	6.99642	7.1284	7.28801	7.47649	7.6907	7.9254	8.17362	8.42603	8.67313	8.91016	9.13798	9.35912	9.57451	9.78298	9.9816	10.1676	10.3409	10.5044	10.6593	10.8059	10.9443	11.0747	11.1958	11.3034	11.3904	11.4477	11.4661	11.4393	11.3648	11.2437	11.0795	10.8784	10.647	10.3919
10.8981	11.0384	11.16	11.26	11.3414	11.4136	11.4862	11.562	11.6405	11.7221	11.8095	11.9117	12.0425	12.2123	12.428	12.6942	13.0143	13.386	13.796	14.2292	14.6748	15.12	15.5457	15.9261	16.2378	16.4687	16.6177	16.6938	16.7168	16.7151	16.716	16.7403	16.8001	16.8975	17.0255	17.1672	17.2982	17.3942	17.4366	17.4125	17.3154	17.1487	16.9233	16.6589	16.3794	16.106	15.8553	15.6374	15.4537	15.3016
23.242	23.3182	23.341	23.2967	23.1817	23.0054	22.7838	22.5312	22.2545	21.9539	21.6265	21.2728	20.901	20.5282	20.1794	19.8851	19.6752	19.5712	19.5823	19.7062	19.9321	20.2447	20.6254	21.0534	21.5057	21.9562	22.3802	22.7613	23.0939	23.3807	23.629	23.8468	24.0408	24.2166	24.3789	24.5325	24.6823	24.8335	24.9909	25.1589	25.3412	25.54	25.7552	25.9864	26.2319	26.4884	26.7496	27.0069	27.2486	27.4605
23.8866	23.7885	23.6604	23.5104	23.354	23.2114	23.0954	23.0005	22.9066	22.7944	22.6565	22.4995	22.3376	22.1862	22.0582	21.9638	21.9095	21.8971	21.922	21.9758	22.0485	22.1304	22.2131	22.2896	22.3542	22.4032	22.4354	22.4518	22.454	22.4424	22.4168	22.3782	22.33	22.2768	22.2233	22.1729	22.1281	22.091	22.0626	22.0428	22.0313	22.0276	22.0304	22.0384	22.0501	22.0643	22.0802	22.0973	22.115	22.1325
13.5159	13.3171	13.1092	12.9063	12.7151	12.5439	12.4139	12.3645	12.4424	12.6743	13.0435	13.4924	13.9456	14.3326	14.6015	14.7275	14.7188	14.6116	14.4551	14.2955	14.1679	14.0956	14.0904	14.1507	14.2622	14.4018	14.5458	14.676	14.7816	14.8574	14.9034	14.9252	14.9338	14.9446	14.9746	15.0391	15.1496	15.311	15.5223	15.7775	16.0677	16.3828	16.7113	17.0404	17.3567	17.6469	17.8994	18.1048	18.2553	18.3439
12.3713	12.4483	12.5188	12.6004	12.7098	12.8529	13.0229	13.2014	13.3626	13.4836	13.5571	13.59	13.5932	13.5738	13.5384	13.4994	13.4762	13.4902	13.5597	13.6933	13.8877	14.1286	14.3927	14.6534	14.8882	15.0828	15.232	15.3399	15.4152	15.466	15.4988	15.5197	15.5341	15.5461	15.5577	15.5699	15.5849	15.6048	15.6293	15.6569	15.6849	15.7103	15.7299	15.7424	15.7495	15.7531	15.7538	15.7519	15.749	15.747
6.93777	7.04471	7.18604	7.34985	7.52821	7.71816	7.92505	8.15821	8.42256	8.71331	9.01878	9.32792	9.63617	9.94694	10.2695	10.6151	10.9942	11.4129	11.8705	12.3591	12.8672	13.3818	13.8907	14.3848	14.8586	15.3104	15.7411	16.153	16.5496	16.9345	17.3097	17.6743	18.0255	18.3609	18.6776	18.9722	19.2412	19.4812	19.6906	19.8685	20.0141	20.1265	20.2052	20.2493	20.2575	20.2296	20.1673	20.0745	19.9552	19.8141
12.8968	12.9016	12.8997	12.8886	12.873	12.8598	12.8537	12.8548	12.8621	12.8777	12.9073	12.9588	13.04	13.156	13.3051	13.4803	13.6736	13.879	14.0926	14.31	14.5242	14.7241	14.8978	15.0359	15.135	15.1973	15.2305	15.2458	15.2554	15.2711	15.3026	15.3571	15.4376	15.544	15.6742	15.8249	15.9927	16.1742	16.366	16.5654	16.7696	16.9749	17.1764	17.3692	17.5494	17.7135	17.858	17.9779	18.0685	18.1269
10.0022	9.9746	9.93962	9.90011	9.86513	9.84655	9.8562	9.89959	9.97206	10.0597	10.1444	10.2103	10.2481	10.2567	10.2406	10.2073	10.1639	10.1147	10.0604	9.99887	9.92753	9.8463	9.75955	9.67617	9.60798	9.56733	9.56509	9.60941	9.70533	9.85525	10.0594	10.3164	10.6238	10.978	11.374	11.8054	12.2638	12.7389	13.2193	13.6936	14.152	14.5866	14.9915	15.3619	15.6931	15.9799	16.216	16.3947	16.5093	16.5551
6.85836	7.01257	7.19342	7.39029	7.59062	7.77966	7.94283	8.0678	8.14664	8.17643	8.15859	8.09838	8.00532	7.89276	7.77622	7.67095	7.58915	7.53814	7.52001	7.53291	7.57274	7.63419	7.71153	7.79848	7.88846	7.97658	8.06044	8.13888	8.21147	8.27802	8.33786	8.3906	8.43742	8.48126	8.52604	8.57572	8.63376	8.70272	8.78362	8.87544	8.9749	9.07615	9.17175	9.25445	9.31799	9.35804	9.37366	9.36839	9.34978	9.32771
11.2236	11.4245	11.6068	11.757	11.8582	11.8967	11.8693	11.7818	11.64	11.4486	11.2207	10.9831	10.7709	10.615	10.531	10.5185	10.5651	10.6507	10.7536	10.8551	10.9435	11.0153	11.0732	11.1237	11.1761	11.2393	11.3199	11.4215	11.5484	11.7037	11.8866	12.0919	12.3124	12.5423	12.7791	13.0226	13.2739	13.5329	13.7984	14.0672	14.3347	14.5963	14.8485	15.0881	15.3105	15.5111	15.6868	15.8369	15.963	16.0704
[truncated: 51 more columns]
