# Supplementary material for: Speed-dependent changes in the arm swing during independent walking in individuals after stroke
Source: PLoS One. 2025 Jan 3;20(1):e0315332. doi: 10.1371/journal.pone.0315332 (PMC11698429; doi:10.1371/journal.pone.0315332)
Supplement: S2 File — (ZIP) [file pone.0315332.s002.zip › Available data/NP_Shoulder abduction_FWS_2_1.xlsx]

## Sheet: Sheet1
17.6317	17.7271	17.82	17.9117	18.0111	18.131	18.2767	18.4391	18.6034	18.7612	18.9107	19.0465	19.1571	19.2328	19.2756	19.3025	19.3383	19.4059	19.5199	19.6857	19.9008	20.1572	20.4439	20.7479	21.0569	21.3596	21.6469	21.9111	22.1456	22.3442	22.5019	22.6155	22.6833	22.7054	22.6826	22.6168	22.5111	22.3697	22.1979	22.0015	21.7867	21.56	21.328	21.0979	20.8764	20.6691	20.4805	20.3132	20.1685	20.0464
8.0214	7.96477	7.89621	7.81611	7.72548	7.62713	7.52276	7.41098	7.28814	7.15377	7.01874	6.90612	6.83873	6.82469	6.85572	6.91946	7.013	7.14518	7.32817	7.56837	7.86247	8.19878	8.56201	8.93809	9.31654	9.68986	10.0532	10.4053	10.7483	11.0867	11.4259	11.7709	12.1254	12.4913	12.8687	13.2556	13.6479	14.0405	14.4278	14.804	15.1642	15.5045	15.8219	16.1131	16.3766	16.6128	16.823	17.0081	17.1682	17.3023
10.843	10.8377	10.8198	10.795	10.7865	10.8142	10.8707	10.924	10.9473	10.9404	10.9213	10.9065	10.902	10.9063	10.9196	10.9466	10.994	11.0655	11.1598	11.2711	11.3922	11.5174	11.6419	11.7614	11.8705	11.965	12.0448	12.1149	12.1847	12.2656	12.3693	12.5049	12.6761	12.8801	13.1091	13.3524	13.5985	13.8381	14.0645	14.2733	14.4624	14.6319	14.7828	14.9163	15.0326	15.1305	15.2075	15.2599	15.2852	15.2835
-0.65192	-1.15363	-1.56632	-1.89208	-2.11102	-2.20663	-2.18422	-2.0623	-1.86048	-1.59948	-1.29766	-0.96504	-0.60408	-0.21431	0.20497	0.65378	1.12831	1.61916	2.1136	2.59792	3.05839	3.48318	3.86562	4.20662	4.51375	4.79935	5.08034	5.37648	5.70798	6.09084	6.5331	7.0348	7.58839	8.18089	8.796	9.41274	10.006	10.5508	11.0252	11.4122	11.7007	11.8853	11.9655	11.9439	11.8251	11.616	11.3268	10.9718	10.5684	10.1322
0.73133	0.73872	0.71407	0.68679	0.70627	0.81103	0.98804	1.1696	1.28606	1.32066	1.31175	1.31157	1.34951	1.42883	1.54614	1.70521	1.91375	2.17335	2.47295	2.79141	3.10814	3.41162	3.69484	3.95073	4.17559	4.37249	4.55125	4.72298	4.89752	5.08364	5.28793	5.51316	5.75659	6.01236	6.27494	6.53843	6.79599	7.03995	7.26007	7.44683	7.59645	7.71041	7.79262	7.85056	7.89394	7.93107	7.96848	8.01112	8.06097	8.11722
3.05428	3.23917	3.43087	3.63195	3.85321	4.10052	4.36245	4.61222	4.82825	5.01307	5.18855	5.37595	5.58495	5.81925	6.08807	6.41009	6.80488	7.28102	7.83134	8.43514	9.06275	9.68435	10.2774	10.8241	11.3069	11.7096	12.0231	12.2475	12.3895	12.4581	12.4635	12.4173	12.3311	12.216	12.082	11.9355	11.7796	11.6167	11.4496	11.2818	11.1166	10.9557	10.7983	10.6413	10.4797	10.3092	10.1284	9.93927	9.74785	9.56335
6.85903	6.81028	6.7886	6.79778	6.84718	6.94696	7.10132	7.30213	7.52959	7.75983	7.97384	8.16272	8.329	8.48333	8.63856	8.80424	8.98319	9.17105	9.35949	9.54038	9.70858	9.86311	10.0076	10.1494	10.2971	10.457	10.6326	10.8256	11.0372	11.2683	11.5194	11.7895	12.0767	12.3771	12.6846	12.993	13.2971	13.5916	13.8714	14.1328	14.3731	14.5906	14.7839	14.9533	15.1017	15.2325	15.3485	15.4525	15.547	15.6337
9.23766	9.31297	9.36911	9.40604	9.43054	9.44748	9.45431	9.44964	9.44087	9.4404	9.46106	9.51536	9.61268	9.75494	9.93531	10.1408	10.3567	10.5708	10.7766	10.974	11.167	11.3611	11.5612	11.771	11.9909	12.2191	12.4524	12.6896	12.9323	13.1844	13.4514	13.7391	14.0527	14.3963	14.7722	15.1795	15.6136	16.0664	16.5294	16.9951	17.4566	17.9076	18.3421	18.7551	19.143	19.5036	19.8363	20.1402	20.4128	20.6498
2.84945	2.9332	3.01949	3.10715	3.19454	3.27647	3.34159	3.37349	3.35649	3.28317	3.15864	2.99877	2.82372	2.6517	2.49631	2.36639	2.26517	2.1889	2.12718	2.06532	1.98796	1.88318	1.74614	1.58038	1.3966	1.20999	1.03713	0.89346	0.79146	0.7397	0.7426	0.80073	0.91152	1.06991	1.2693	1.50233	1.76096	2.03668	2.32112	2.60671	2.88635	3.1524	3.39701	3.61316	3.79555	3.94138	4.04993	4.12054	4.15052	4.1349
[truncated: 51 more columns]
