# Supplementary material for: Speed-dependent changes in the arm swing during independent walking in individuals after stroke
Source: PLoS One. 2025 Jan 3;20(1):e0315332. doi: 10.1371/journal.pone.0315332 (PMC11698429; doi:10.1371/journal.pone.0315332)
Supplement: S2 File — (ZIP) [file pone.0315332.s002.zip › Available data/NP_Shoulder flexion_CWS.xlsx]

## Sheet: Sheet1
-11.2292	-11.6019	-11.9919	-12.377	-12.7135	-12.9503	-13.0579	-13.0475	-12.9573	-12.8241	-12.6675	-12.4924	-12.297	-12.0752	-11.8168	-11.5092	-11.1439	-10.7195	-10.2395	-9.70947	-9.13467	-8.51919	-7.86555	-7.17535	-6.45002	-5.68993	-4.89373	-4.05961	-3.18682	-2.27662	-1.33271	-0.36075	0.63239	1.63944	2.65188	3.65894	4.6489	5.61112	6.537	7.41905	8.24935	9.02015	9.72579	10.3626	10.9278	11.4189	11.8345	12.1746	12.4422	12.6419
-22.1768	-22.5465	-22.8825	-23.1541	-23.3176	-23.3312	-23.1726	-22.8535	-22.4116	-21.8854	-21.2979	-20.6608	-19.9885	-19.2993	-18.6111	-17.9356	-17.2771	-16.6331	-15.9952	-15.3511	-14.6884	-13.9947	-13.2568	-12.4608	-11.5963	-10.6599	-9.65448	-8.58836	-7.4746	-6.32738	-5.15781	-3.97277	-2.77552	-1.56719	-0.34976	0.87134	2.08711	3.2865	4.45835	5.59229	6.67742	7.70103	8.64986	9.51155	10.2765	10.9408	11.5057	11.9738	12.3459	12.6191
-6.27885	-6.35066	-6.39377	-6.4087	-6.38845	-6.32266	-6.19317	-5.97586	-5.65424	-5.23116	-4.72673	-4.16972	-3.59201	-3.02287	-2.47994	-1.96263	-1.4547	-0.93403	-0.38321	0.20507	0.83137	1.4941	2.18957	2.91069	3.64754	4.39107	5.13575	5.87903	6.61995	7.35731	8.0882	8.80769	9.51052	10.1933	10.854	11.4903	12.1	12.6809	13.2298	13.7413	14.2102	14.6307	14.9967	15.3031	15.5462	15.7234	15.8354	15.8841	15.8711	15.7963
-12.7768	-12.5592	-12.3556	-12.1602	-11.9602	-11.7414	-11.4908	-11.2012	-10.8763	-10.5294	-10.1796	-9.84497	-9.53371	-9.23973	-8.94716	-8.63731	-8.29507	-7.91317	-7.4912	-7.03102	-6.53289	-5.99551	-5.42066	-4.81636	-4.1943	-3.56657	-2.94309	-2.3305	-1.73342	-1.15542	-0.5962	-0.05007	0.4894	1.02563	1.56004	2.0936	2.62501	3.14949	3.66018	4.1497	4.61134	5.0391	5.42603	5.76305	6.0403	6.24883	6.3808	6.42845	6.3816	6.2267
-32.1719	-33.0344	-33.7833	-34.4064	-34.8823	-35.1823	-35.2798	-35.1604	-34.8303	-34.3163	-33.6565	-32.8869	-32.0318	-31.1004	-30.0886	-28.987	-27.7872	-26.4857	-25.0862	-23.5982	-22.0339	-20.4046	-18.7197	-16.9866	-15.2099	-13.3913	-11.5313	-9.62986	-7.68849	-5.71183	-3.708	-1.6875	0.33756	2.35492	4.35349	6.32344	8.25578	10.1414	11.9706	13.7349	15.4295	17.0548	18.6143	20.1099	21.5376	22.8865	24.1392	25.2727	26.2589	27.0673
-16.8269	-16.9695	-17.1149	-17.2544	-17.3729	-17.4656	-17.5459	-17.6281	-17.7054	-17.751	-17.7423	-17.6823	-17.5989	-17.5252	-17.4816	-17.469	-17.4686	-17.4478	-17.3706	-17.2119	-16.9656	-16.6423	-16.2592	-15.8307	-15.3657	-14.8696	-14.3465	-13.8003	-13.2366	-12.6622	-12.0832	-11.5021	-10.92	-10.3372	-9.7536	-9.16938	-8.58524	-8.00247	-7.42271	-6.84777	-6.28162	-5.73103	-5.20463	-4.71189	-4.26114	-3.85866	-3.50926	-3.21839	-2.99315	-2.84167
-20.828	-21.0315	-21.1859	-21.2709	-21.2621	-21.1353	-20.8735	-20.4728	-19.9431	-19.3063	-18.5923	-17.8339	-17.0623	-16.3041	-15.5799	-14.9023	-14.2744	-13.6903	-13.1379	-12.6034	-12.0761	-11.5509	-11.0277	-10.509	-9.99708	-9.49201	-8.99141	-8.49097	-7.98605	-7.47294	-6.94913	-6.41299	-5.8639	-5.30289	-4.73265	-4.15726	-3.58224	-3.01453	-2.46145	-1.9298	-1.42615	-0.95733	-0.53003	-0.1501	0.17741	0.44808	0.65808	0.80459	0.88644	0.90412
-21.7945	-22.0488	-22.2926	-22.5117	-22.6772	-22.7471	-22.6611	-22.367	-21.8545	-21.1557	-20.3317	-19.4548	-18.5905	-17.7787	-17.0272	-16.3248	-15.6519	-14.9915	-14.3371	-13.7	-13.097	-12.5305	-11.9877	-11.4484	-10.901	-10.3437	-9.77151	-9.17746	-8.56252	-7.93741	-7.32093	-6.72856	-6.1591	-5.59508	-5.01449	-4.40457	-3.76212	-3.08878	-2.39582	-1.70944	-1.06365	-0.48731	-0.00068	0.3824	0.65382	0.81073	0.85343	0.78169	0.59433	0.29229
-0.63295	-0.22154	0.21771	0.72538	1.33384	2.04207	2.81405	3.60602	4.39244	5.16707	5.92688	6.65957	7.34684	7.97382	8.53081	9.00936	9.40077	9.6984	9.90193	10.0211	10.074	10.0811	10.0595	10.0213	9.97649	9.93303	9.89417	9.85799	9.81872	9.76765	9.69759	9.60565	9.49074	9.35133	9.1859	8.99358	8.77472	8.53067	8.26218	7.97085	7.66086	7.33813	7.00953	6.68182	6.35906	6.04184	5.7278	5.41191	5.08836	4.75225
-8.2692	-7.82402	-7.40515	-6.9904	-6.54676	-6.05412	-5.51084	-4.93189	-4.35089	-3.81449	-3.36237	-3.0119	-2.75445	-2.55927	-2.38759	-2.20947	-2.0083	-1.76922	-1.4804	-1.14141	-0.76616	-0.37614	0.01409	0.40492	0.7992	1.18923	1.56509	1.92146	2.2579	2.57832	2.8808	3.16047	3.42123	3.67095	3.91697	4.16445	4.41244	4.65196	4.87241	5.06463	5.22	5.33411	5.41043	5.45072	5.45233	5.41602	5.34612	5.24822	5.12545	4.97802
-27.7396	-27.7372	-27.6498	-27.4681	-27.1765	-26.7606	-26.2094	-25.5171	-24.6835	-23.7193	-22.6527	-21.5238	-20.3677	-19.1977	-18.006	-16.7797	-15.5172	-14.2324	-12.9454	-11.669	-10.4007	-9.12809	-7.84031	-6.53651	-5.22383	-3.90974	-2.59699	-1.28498	0.02498	1.32653	2.60926	3.86218	5.07752	6.25067	7.37754	8.45124	9.46149	10.397	11.2493	12.0153	12.6965	13.2964	13.82	14.2719	14.6569	14.9794	15.2438	15.4554	15.6196	15.7414
-18.2455	-17.7834	-17.3268	-16.8673	-16.3783	-15.8273	-15.2026	-14.5269	-13.8432	-13.1886	-12.5802	-12.0219	-11.5164	-11.0699	-10.6873	-10.3645	-10.0876	-9.83783	-9.59619	-9.34612	-9.0758	-8.77868	-8.45363	-8.10471	-7.74037	-7.37124	-7.00775	-6.65942	-6.33514	-6.04332	-5.79183	-5.58663	-5.43054	-5.32347	-5.2634	-5.24712	-5.27097	-5.33127	-5.42419	-5.54508	-5.68881	-5.8509	-6.02755	-6.21584	-6.41508	-6.62651	-6.85256	-7.09691	-7.36409	-7.6587
-8.81657	-8.91686	-9.00809	-9.0764	-9.10593	-9.07972	-8.97815	-8.77543	-8.44524	-7.97923	-7.40074	-6.76034	-6.12082	-5.54058	-5.05951	-4.69181	-4.42773	-4.24172	-4.10357	-3.98763	-3.87771	-3.76736	-3.6565	-3.54597	-3.43321	-3.31176	-3.17356	-3.0113	-2.81976	-2.59704	-2.3457	-2.07118	-1.77832	-1.46911	-1.14281	-0.79837	-0.43665	-0.05988	0.32912	0.72642	1.12658	1.52283	1.90761	2.2731	2.61154	2.91582	3.18027	3.40068	3.57396	3.69774
-6.77393	-6.82867	-6.86036	-6.85549	-6.79204	-6.64561	-6.3975	-6.04179	-5.58586	-5.04636	-4.44624	-3.81346	-3.17647	-2.55416	-1.9467	-1.33469	-0.68756	0.02403	0.81936	1.70589	2.6808	3.73222	4.84182	5.98873	7.15158	8.3094	9.44311	10.5377	11.5858	12.589	13.5551	14.4943	15.4177	16.337	17.2608	18.1926	19.1304	20.0687	20.9997	21.9129	22.7965	23.6377	24.4241	25.1439	25.7865	26.3424	26.803	27.1601	27.4063	27.5362
-21.8052	-21.8581	-21.9153	-21.9185	-21.8035	-21.5541	-21.2155	-20.8604	-20.5501	-20.3081	-20.1203	-19.9572	-19.7948	-19.6228	-19.4415	-19.2514	-19.0489	-18.8252	-18.5698	-18.2762	-17.94	-17.5636	-17.1633	-16.7589	-16.3672	-16.0033	-15.6757	-15.3872	-15.1333	-14.9059	-14.6978	-14.4998	-14.3034	-14.1023	-13.8899	-13.6619	-13.4186	-13.1619	-12.8931	-12.6171	-12.344	-12.0847	-11.8482	-11.641	-11.4627	-11.3076	-11.1702	-11.0428	-10.9158	-10.7831
-20.9573	-20.8828	-20.8101	-20.7188	-20.5807	-20.3691	-20.0691	-19.6824	-19.2224	-18.7057	-18.1507	-17.577	-17.006	-16.4586	-15.9501	-15.4883	-15.0736	-14.7	-14.357	-14.0294	-13.6989	-13.3501	-12.9761	-12.5786	-12.1668	-11.755	-11.3571	-10.9823	-10.6353	-10.3177	-10.0283	-9.76504	-9.52584	-9.30923	-9.11445	-8.94195	-8.79239	-8.66552	-8.56089	-8.47786	-8.41505	-8.37098	-8.34484	-8.33583	-8.34335	-8.36742	-8.4073	-8.46233	-8.53369	-8.62341
-22.6265	-22.6282	-22.6021	-22.5181	-22.3323	-22.0069	-21.5256	-20.8984	-20.152	-19.3167	-18.4184	-17.4822	-16.533	-15.5918	-14.671	-13.7734	-12.8955	-12.0309	-11.1732	-10.3169	-9.45448	-8.57577	-7.66946	-6.72587	-5.73842	-4.70437	-3.62502	-2.50662	-1.3616	-0.20501	0.95035	2.09407	3.21621	4.30688	5.35621	6.35485	7.2934	8.1608	8.94579	9.63937	10.2353	10.7302	11.1237	11.4157	11.6053	11.6919	11.6765	11.5615	11.3493	11.0426
-17.1536	-17.1274	-17.0719	-16.985	-16.855	-16.6729	-16.4403	-16.1703	-15.8849	-15.6111	-15.3728	-15.1823	-15.0365	-14.9189	-14.8051	-14.6678	-14.4828	-14.2353	-13.9216	-13.5483	-13.1264	-12.6654	-12.1699	-11.6423	-11.086	-10.5067	-9.91244	-9.3124	-8.71577	-8.13036	-7.56285	-7.01892	-6.50264	-6.01606	-5.55976	-5.13334	-4.73496	-4.36158	-4.01025	-3.6793	-3.36801	-3.07589	-2.80286	-2.55001	-2.31999	-2.11603	-1.94055	-1.79479	-1.67956	-1.59691
-15.5931	-15.2753	-14.95	-14.587	-14.1371	-13.5523	-12.8072	-11.9108	-10.9077	-9.86112	-8.8231	-7.81843	-6.85088	-5.91807	-5.0214	-4.16656	-3.35874	-2.59524	-1.86408	-1.14734	-0.42434	0.32589	1.1213	1.97497	2.89849	3.90118	4.98244	6.12603	7.29989	8.4627	9.57496	10.6063	11.5377	12.3611	13.0754	13.686	14.2025	14.6371	15.0012	15.3053	15.5565	15.7576	15.9077	16.0016	16.0315	15.9872	15.8578	15.6341	15.3101	14.8836
-18.2595	-18.4412	-18.6154	-18.7762	-18.9065	-18.9797	-18.9665	-18.8443	-18.6029	-18.245	-17.7839	-17.2394	-16.6364	-16.005	-15.379	-14.7933	-14.2765	-13.8444	-13.4958	-13.214	-12.9707	-12.7322	-12.4659	-12.1455	-11.7567	-11.2991	-10.7839	-10.2285	-9.64989	-9.0602	-8.46527	-7.86629	-7.26237	-6.65279	-6.03826	-5.42159	-4.80793	-4.20413	-3.61778	-3.05634	-2.52692	-2.03644	-1.59193	-1.20066	-0.86968	-0.60519	-0.41201	-0.29311	-0.24916	-0.27817
-15.1348	-15.3554	-15.5991	-15.8468	-16.0707	-16.241	-16.3391	-16.3604	-16.3095	-16.1958	-16.0353	-15.8515	-15.6688	-15.5029	-15.3564	-15.2219	-15.0877	-14.9419	-14.7751	-14.5803	-14.3517	-14.087	-13.7897	-13.4694	-13.1381	-12.8071	-12.4841	-12.1716	-11.8663	-11.5604	-11.245	-10.9142	-10.5672	-10.2079	-9.84357	-9.48152	-9.12721	-8.7834	-8.45055	-8.1279	-7.81525	-7.51424	-7.22834	-6.96268	-6.72334	-6.51547	-6.34216	-6.20485	-6.10438	-6.04226
-13.1418	-12.9945	-12.797	-12.5579	-12.2789	-11.9599	-11.6006	-11.2045	-10.7786	-10.3315	-9.8705	-9.39986	-8.92302	-8.44517	-7.97451	-7.51992	-7.08675	-6.67331	-6.27064	-5.86516	-5.44207	-4.98794	-4.49212	-3.94752	-3.35112	-2.70393	-2.01041	-1.27732	-0.51243	0.27677	1.08389	1.90418	2.73478	3.57467	4.42443	5.28594	6.16174	7.05406	7.96358	8.88847	9.82384	10.7616	11.6909	12.5982	13.4683	14.285	15.0318	15.6929	16.2538	16.7025
-18.4366	-18.7193	-18.9623	-19.1336	-19.1827	-19.061	-18.7449	-18.2457	-17.5994	-16.8526	-16.0566	-15.2635	-14.5149	-13.8336	-13.2241	-12.6743	-12.1588	-11.6457	-11.1057	-10.5176	-9.87118	-9.16518	-8.40388	-7.59398	-6.74362	-5.86205	-4.96024	-4.05177	-3.15211	-2.27555	-1.43339	-0.63473	0.11399	0.80984	1.45323	2.04742	2.59725	3.10764	3.58272	4.0247	4.43302	4.80558	5.14013	5.43385	5.68382	5.88804	6.04489	6.15279	6.21025	6.2155
0.46477	0.18036	-0.14438	-0.49464	-0.8419	-1.14918	-1.38425	-1.52951	-1.58745	-1.57796	-1.52841	-1.46292	-1.39954	-1.35292	-1.33326	-1.34131	-1.36479	-1.38143	-1.37038	-1.32167	-1.2342	-1.1094	-0.95158	-0.77169	-0.58612	-0.40996	-0.25159	-0.11098	0.01827	0.14695	0.29059	0.46682	0.6911	0.97473	1.32389	1.74258	2.23566	2.80595	3.45	4.15862	4.91716	5.70145	6.47698	7.20424	7.84462	8.36662	8.7509	8.9909	9.08954	9.05647
-23.0059	-23.3577	-23.6368	-23.8479	-23.9895	-24.0531	-24.0162	-23.8505	-23.5385	-23.0857	-22.5202	-21.8832	-21.2148	-20.542	-19.8706	-19.1854	-18.4599	-17.6695	-16.7982	-15.8387	-14.791	-13.6634	-12.4709	-11.2328	-9.96861	-8.69381	-7.4202	-6.15849	-4.91716	-3.70189	-2.51659	-1.36366	-0.24479	0.83883	1.88694	2.89888	3.8722	4.80377	5.69162	6.53424	7.32969	8.07756	8.77959	9.43798	10.0536	10.6244	11.1441	11.6027	11.9882	12.2912
[truncated: 51 more columns]
