# Supplementary material for: Speed-dependent changes in the arm swing during independent walking in individuals after stroke
Source: PLoS One. 2025 Jan 3;20(1):e0315332. doi: 10.1371/journal.pone.0315332 (PMC11698429; doi:10.1371/journal.pone.0315332)
Supplement: S2 File — (ZIP) [file pone.0315332.s002.zip › Available data/NP_Shoulder flexion_CWS_1_1.xlsx]

## Sheet: Sheet1
-6.27885	-6.35066	-6.39377	-6.4087	-6.38845	-6.32266	-6.19317	-5.97586	-5.65424	-5.23116	-4.72673	-4.16972	-3.59201	-3.02287	-2.47994	-1.96263	-1.4547	-0.93403	-0.38321	0.20507	0.83137	1.4941	2.18957	2.91069	3.64754	4.39107	5.13575	5.87903	6.61995	7.35731	8.0882	8.80769	9.51052	10.1933	10.854	11.4903	12.1	12.6809	13.2298	13.7413	14.2102	14.6307	14.9967	15.3031	15.5462	15.7234	15.8354	15.8841	15.8711	15.7963
-12.7768	-12.5592	-12.3556	-12.1602	-11.9602	-11.7414	-11.4908	-11.2012	-10.8763	-10.5294	-10.1796	-9.84497	-9.53371	-9.23973	-8.94716	-8.63731	-8.29507	-7.91317	-7.4912	-7.03102	-6.53289	-5.99551	-5.42066	-4.81636	-4.1943	-3.56657	-2.94309	-2.3305	-1.73342	-1.15542	-0.5962	-0.05007	0.4894	1.02563	1.56004	2.0936	2.62501	3.14949	3.66018	4.1497	4.61134	5.0391	5.42603	5.76305	6.0403	6.24883	6.3808	6.42845	6.3816	6.2267
-32.1719	-33.0344	-33.7833	-34.4064	-34.8823	-35.1823	-35.2798	-35.1604	-34.8303	-34.3163	-33.6565	-32.8869	-32.0318	-31.1004	-30.0886	-28.987	-27.7872	-26.4857	-25.0862	-23.5982	-22.0339	-20.4046	-18.7197	-16.9866	-15.2099	-13.3913	-11.5313	-9.62986	-7.68849	-5.71183	-3.708	-1.6875	0.33756	2.35492	4.35349	6.32344	8.25578	10.1414	11.9706	13.7349	15.4295	17.0548	18.6143	20.1099	21.5376	22.8865	24.1392	25.2727	26.2589	27.0673
-20.828	-21.0315	-21.1859	-21.2709	-21.2621	-21.1353	-20.8735	-20.4728	-19.9431	-19.3063	-18.5923	-17.8339	-17.0623	-16.3041	-15.5799	-14.9023	-14.2744	-13.6903	-13.1379	-12.6034	-12.0761	-11.5509	-11.0277	-10.509	-9.99708	-9.49201	-8.99141	-8.49097	-7.98605	-7.47294	-6.94913	-6.41299	-5.8639	-5.30289	-4.73265	-4.15726	-3.58224	-3.01453	-2.46145	-1.9298	-1.42615	-0.95733	-0.53003	-0.1501	0.17741	0.44808	0.65808	0.80459	0.88644	0.90412
-0.63295	-0.22154	0.21771	0.72538	1.33384	2.04207	2.81405	3.60602	4.39244	5.16707	5.92688	6.65957	7.34684	7.97382	8.53081	9.00936	9.40077	9.6984	9.90193	10.0211	10.074	10.0811	10.0595	10.0213	9.97649	9.93303	9.89417	9.85799	9.81872	9.76765	9.69759	9.60565	9.49074	9.35133	9.1859	8.99358	8.77472	8.53067	8.26218	7.97085	7.66086	7.33813	7.00953	6.68182	6.35906	6.04184	5.7278	5.41191	5.08836	4.75225
-8.2692	-7.82402	-7.40515	-6.9904	-6.54676	-6.05412	-5.51084	-4.93189	-4.35089	-3.81449	-3.36237	-3.0119	-2.75445	-2.55927	-2.38759	-2.20947	-2.0083	-1.76922	-1.4804	-1.14141	-0.76616	-0.37614	0.01409	0.40492	0.7992	1.18923	1.56509	1.92146	2.2579	2.57832	2.8808	3.16047	3.42123	3.67095	3.91697	4.16445	4.41244	4.65196	4.87241	5.06463	5.22	5.33411	5.41043	5.45072	5.45233	5.41602	5.34612	5.24822	5.12545	4.97802
-27.7396	-27.7372	-27.6498	-27.4681	-27.1765	-26.7606	-26.2094	-25.5171	-24.6835	-23.7193	-22.6527	-21.5238	-20.3677	-19.1977	-18.006	-16.7797	-15.5172	-14.2324	-12.9454	-11.669	-10.4007	-9.12809	-7.84031	-6.53651	-5.22383	-3.90974	-2.59699	-1.28498	0.02498	1.32653	2.60926	3.86218	5.07752	6.25067	7.37754	8.45124	9.46149	10.397	11.2493	12.0153	12.6965	13.2964	13.82	14.2719	14.6569	14.9794	15.2438	15.4554	15.6196	15.7414
-18.2455	-17.7834	-17.3268	-16.8673	-16.3783	-15.8273	-15.2026	-14.5269	-13.8432	-13.1886	-12.5802	-12.0219	-11.5164	-11.0699	-10.6873	-10.3645	-10.0876	-9.83783	-9.59619	-9.34612	-9.0758	-8.77868	-8.45363	-8.10471	-7.74037	-7.37124	-7.00775	-6.65942	-6.33514	-6.04332	-5.79183	-5.58663	-5.43054	-5.32347	-5.2634	-5.24712	-5.27097	-5.33127	-5.42419	-5.54508	-5.68881	-5.8509	-6.02755	-6.21584	-6.41508	-6.62651	-6.85256	-7.09691	-7.36409	-7.6587
-8.81657	-8.91686	-9.00809	-9.0764	-9.10593	-9.07972	-8.97815	-8.77543	-8.44524	-7.97923	-7.40074	-6.76034	-6.12082	-5.54058	-5.05951	-4.69181	-4.42773	-4.24172	-4.10357	-3.98763	-3.87771	-3.76736	-3.6565	-3.54597	-3.43321	-3.31176	-3.17356	-3.0113	-2.81976	-2.59704	-2.3457	-2.07118	-1.77832	-1.46911	-1.14281	-0.79837	-0.43665	-0.05988	0.32912	0.72642	1.12658	1.52283	1.90761	2.2731	2.61154	2.91582	3.18027	3.40068	3.57396	3.69774
-20.9573	-20.8828	-20.8101	-20.7188	-20.5807	-20.3691	-20.0691	-19.6824	-19.2224	-18.7057	-18.1507	-17.577	-17.006	-16.4586	-15.9501	-15.4883	-15.0736	-14.7	-14.357	-14.0294	-13.6989	-13.3501	-12.9761	-12.5786	-12.1668	-11.755	-11.3571	-10.9823	-10.6353	-10.3177	-10.0283	-9.76504	-9.52584	-9.30923	-9.11445	-8.94195	-8.79239	-8.66552	-8.56089	-8.47786	-8.41505	-8.37098	-8.34484	-8.33583	-8.34335	-8.36742	-8.4073	-8.46233	-8.53369	-8.62341
-22.6265	-22.6282	-22.6021	-22.5181	-22.3323	-22.0069	-21.5256	-20.8984	-20.152	-19.3167	-18.4184	-17.4822	-16.533	-15.5918	-14.671	-13.7734	-12.8955	-12.0309	-11.1732	-10.3169	-9.45448	-8.57577	-7.66946	-6.72587	-5.73842	-4.70437	-3.62502	-2.50662	-1.3616	-0.20501	0.95035	2.09407	3.21621	4.30688	5.35621	6.35485	7.2934	8.1608	8.94579	9.63937	10.2353	10.7302	11.1237	11.4157	11.6053	11.6919	11.6765	11.5615	11.3493	11.0426
-17.1536	-17.1274	-17.0719	-16.985	-16.855	-16.6729	-16.4403	-16.1703	-15.8849	-15.6111	-15.3728	-15.1823	-15.0365	-14.9189	-14.8051	-14.6678	-14.4828	-14.2353	-13.9216	-13.5483	-13.1264	-12.6654	-12.1699	-11.6423	-11.086	-10.5067	-9.91244	-9.3124	-8.71577	-8.13036	-7.56285	-7.01892	-6.50264	-6.01606	-5.55976	-5.13334	-4.73496	-4.36158	-4.01025	-3.6793	-3.36801	-3.07589	-2.80286	-2.55001	-2.31999	-2.11603	-1.94055	-1.79479	-1.67956	-1.59691
-18.2595	-18.4412	-18.6154	-18.7762	-18.9065	-18.9797	-18.9665	-18.8443	-18.6029	-18.245	-17.7839	-17.2394	-16.6364	-16.005	-15.379	-14.7933	-14.2765	-13.8444	-13.4958	-13.214	-12.9707	-12.7322	-12.4659	-12.1455	-11.7567	-11.2991	-10.7839	-10.2285	-9.64989	-9.0602	-8.46527	-7.86629	-7.26237	-6.65279	-6.03826	-5.42159	-4.80793	-4.20413	-3.61778	-3.05634	-2.52692	-2.03644	-1.59193	-1.20066	-0.86968	-0.60519	-0.41201	-0.29311	-0.24916	-0.27817
-13.1418	-12.9945	-12.797	-12.5579	-12.2789	-11.9599	-11.6006	-11.2045	-10.7786	-10.3315	-9.8705	-9.39986	-8.92302	-8.44517	-7.97451	-7.51992	-7.08675	-6.67331	-6.27064	-5.86516	-5.44207	-4.98794	-4.49212	-3.94752	-3.35112	-2.70393	-2.01041	-1.27732	-0.51243	0.27677	1.08389	1.90418	2.73478	3.57467	4.42443	5.28594	6.16174	7.05406	7.96358	8.88847	9.82384	10.7616	11.6909	12.5982	13.4683	14.285	15.0318	15.6929	16.2538	16.7025
-23.0059	-23.3577	-23.6368	-23.8479	-23.9895	-24.0531	-24.0162	-23.8505	-23.5385	-23.0857	-22.5202	-21.8832	-21.2148	-20.542	-19.8706	-19.1854	-18.4599	-17.6695	-16.7982	-15.8387	-14.791	-13.6634	-12.4709	-11.2328	-9.96861	-8.69381	-7.4202	-6.15849	-4.91716	-3.70189	-2.51659	-1.36366	-0.24479	0.83883	1.88694	2.89888	3.8722	4.80377	5.69162	6.53424	7.32969	8.07756	8.77959	9.43798	10.0536	10.6244	11.1441	11.6027	11.9882	12.2912
[truncated: 51 more columns]

## Sheet: Blad1
15.8841	-6.8171	22.7013
6.42845	-13.696	20.1244
28.197	-35.2798	63.4768
0.90412	-21.2709	22.175
10.0811	-8.98443	19.0655
5.45233	-11.9525	17.4049
15.867	-27.743	43.6099
-5.24712	-22.9776	17.7304
3.791	-9.10593	12.8969
-8.33583	-21.3763	13.0405
11.6919	-22.6282	34.3201
-1.55197	-17.3279	15.7759
-0.24916	-18.9797	18.7305
17.2896	-13.3412	30.6308
12.6703	-24.0531	36.7234
		25.8938
