# Supplementary material for: Speed-dependent changes in the arm swing during independent walking in individuals after stroke
Source: PLoS One. 2025 Jan 3;20(1):e0315332. doi: 10.1371/journal.pone.0315332 (PMC11698429; doi:10.1371/journal.pone.0315332)
Supplement: S2 File — (ZIP) [file pone.0315332.s002.zip › Available data/NP_Shoulder flexion_CWS_2_1.xlsx]

## Sheet: Sheet1
-11.2292	-11.6019	-11.9919	-12.377	-12.7135	-12.9503	-13.0579	-13.0475	-12.9573	-12.8241	-12.6675	-12.4924	-12.297	-12.0752	-11.8168	-11.5092	-11.1439	-10.7195	-10.2395	-9.70947	-9.13467	-8.51919	-7.86555	-7.17535	-6.45002	-5.68993	-4.89373	-4.05961	-3.18682	-2.27662	-1.33271	-0.36075	0.63239	1.63944	2.65188	3.65894	4.6489	5.61112	6.537	7.41905	8.24935	9.02015	9.72579	10.3626	10.9278	11.4189	11.8345	12.1746	12.4422	12.6419
-22.1768	-22.5465	-22.8825	-23.1541	-23.3176	-23.3312	-23.1726	-22.8535	-22.4116	-21.8854	-21.2979	-20.6608	-19.9885	-19.2993	-18.6111	-17.9356	-17.2771	-16.6331	-15.9952	-15.3511	-14.6884	-13.9947	-13.2568	-12.4608	-11.5963	-10.6599	-9.65448	-8.58836	-7.4746	-6.32738	-5.15781	-3.97277	-2.77552	-1.56719	-0.34976	0.87134	2.08711	3.2865	4.45835	5.59229	6.67742	7.70103	8.64986	9.51155	10.2765	10.9408	11.5057	11.9738	12.3459	12.6191
-16.8269	-16.9695	-17.1149	-17.2544	-17.3729	-17.4656	-17.5459	-17.6281	-17.7054	-17.751	-17.7423	-17.6823	-17.5989	-17.5252	-17.4816	-17.469	-17.4686	-17.4478	-17.3706	-17.2119	-16.9656	-16.6423	-16.2592	-15.8307	-15.3657	-14.8696	-14.3465	-13.8003	-13.2366	-12.6622	-12.0832	-11.5021	-10.92	-10.3372	-9.7536	-9.16938	-8.58524	-8.00247	-7.42271	-6.84777	-6.28162	-5.73103	-5.20463	-4.71189	-4.26114	-3.85866	-3.50926	-3.21839	-2.99315	-2.84167
-21.7945	-22.0488	-22.2926	-22.5117	-22.6772	-22.7471	-22.6611	-22.367	-21.8545	-21.1557	-20.3317	-19.4548	-18.5905	-17.7787	-17.0272	-16.3248	-15.6519	-14.9915	-14.3371	-13.7	-13.097	-12.5305	-11.9877	-11.4484	-10.901	-10.3437	-9.77151	-9.17746	-8.56252	-7.93741	-7.32093	-6.72856	-6.1591	-5.59508	-5.01449	-4.40457	-3.76212	-3.08878	-2.39582	-1.70944	-1.06365	-0.48731	-0.00068	0.3824	0.65382	0.81073	0.85343	0.78169	0.59433	0.29229
-21.8052	-21.8581	-21.9153	-21.9185	-21.8035	-21.5541	-21.2155	-20.8604	-20.5501	-20.3081	-20.1203	-19.9572	-19.7948	-19.6228	-19.4415	-19.2514	-19.0489	-18.8252	-18.5698	-18.2762	-17.94	-17.5636	-17.1633	-16.7589	-16.3672	-16.0033	-15.6757	-15.3872	-15.1333	-14.9059	-14.6978	-14.4998	-14.3034	-14.1023	-13.8899	-13.6619	-13.4186	-13.1619	-12.8931	-12.6171	-12.344	-12.0847	-11.8482	-11.641	-11.4627	-11.3076	-11.1702	-11.0428	-10.9158	-10.7831
-15.5931	-15.2753	-14.95	-14.587	-14.1371	-13.5523	-12.8072	-11.9108	-10.9077	-9.86112	-8.8231	-7.81843	-6.85088	-5.91807	-5.0214	-4.16656	-3.35874	-2.59524	-1.86408	-1.14734	-0.42434	0.32589	1.1213	1.97497	2.89849	3.90118	4.98244	6.12603	7.29989	8.4627	9.57496	10.6063	11.5377	12.3611	13.0754	13.686	14.2025	14.6371	15.0012	15.3053	15.5565	15.7576	15.9077	16.0016	16.0315	15.9872	15.8578	15.6341	15.3101	14.8836
-15.1348	-15.3554	-15.5991	-15.8468	-16.0707	-16.241	-16.3391	-16.3604	-16.3095	-16.1958	-16.0353	-15.8515	-15.6688	-15.5029	-15.3564	-15.2219	-15.0877	-14.9419	-14.7751	-14.5803	-14.3517	-14.087	-13.7897	-13.4694	-13.1381	-12.8071	-12.4841	-12.1716	-11.8663	-11.5604	-11.245	-10.9142	-10.5672	-10.2079	-9.84357	-9.48152	-9.12721	-8.7834	-8.45055	-8.1279	-7.81525	-7.51424	-7.22834	-6.96268	-6.72334	-6.51547	-6.34216	-6.20485	-6.10438	-6.04226
-18.4366	-18.7193	-18.9623	-19.1336	-19.1827	-19.061	-18.7449	-18.2457	-17.5994	-16.8526	-16.0566	-15.2635	-14.5149	-13.8336	-13.2241	-12.6743	-12.1588	-11.6457	-11.1057	-10.5176	-9.87118	-9.16518	-8.40388	-7.59398	-6.74362	-5.86205	-4.96024	-4.05177	-3.15211	-2.27555	-1.43339	-0.63473	0.11399	0.80984	1.45323	2.04742	2.59725	3.10764	3.58272	4.0247	4.43302	4.80558	5.14013	5.43385	5.68382	5.88804	6.04489	6.15279	6.21025	6.2155
0.46477	0.18036	-0.14438	-0.49464	-0.8419	-1.14918	-1.38425	-1.52951	-1.58745	-1.57796	-1.52841	-1.46292	-1.39954	-1.35292	-1.33326	-1.34131	-1.36479	-1.38143	-1.37038	-1.32167	-1.2342	-1.1094	-0.95158	-0.77169	-0.58612	-0.40996	-0.25159	-0.11098	0.01827	0.14695	0.29059	0.46682	0.6911	0.97473	1.32389	1.74258	2.23566	2.80595	3.45	4.15862	4.91716	5.70145	6.47698	7.20424	7.84462	8.36662	8.7509	8.9909	9.08954	9.05647
[truncated: 51 more columns]

## Sheet: Blad1
12.8813	-13.0579	25.9392
12.8353	-23.3312	36.1664
-2.77335	-17.751	14.9777
0.85343	-22.7471	23.6005
-9.70675	-21.9185	12.2117
16.0315	-17.9344	33.966
-6.02105	-16.3604	10.3394
6.2155	-19.1827	25.3982
9.08954	-1.58745	10.677
		21.4751
