# Supplementary material for: Speed-dependent changes in the arm swing during independent walking in individuals after stroke
Source: PLoS One. 2025 Jan 3;20(1):e0315332. doi: 10.1371/journal.pone.0315332 (PMC11698429; doi:10.1371/journal.pone.0315332)
Supplement: S2 File — (ZIP) [file pone.0315332.s002.zip › Available data/NP_Shoulder flexion_FWS.xlsx]

## Sheet: Sheet1
-13.267	-13.7925	-14.331	-14.8442	-15.2671	-15.5356	-15.6259	-15.563	-15.3919	-15.1485	-14.8517	-14.5124	-14.1389	-13.7362	-13.3042	-12.8383	-12.3305	-11.7716	-11.1534	-10.4723	-9.72913	-8.92833	-8.07609	-7.17916	-6.24283	-5.26974	-4.26018	-3.21295	-2.1262	-0.99881	0.16817	1.3709	2.60267	3.85419	5.11449	6.37174	7.61326	8.82537	9.99401	11.106	12.1496	13.1146	13.9922	14.7757	15.4608	16.0462	16.5334	16.9249	17.2236	17.4345
-25.6441	-26.1479	-26.6328	-27.0662	-27.4019	-27.5876	-27.5771	-27.3482	-26.9148	-26.3208	-25.6195	-24.8577	-24.0702	-23.2827	-22.5098	-21.7526	-21.002	-20.2468	-19.4793	-18.6951	-17.8893	-17.0526	-16.1732	-15.241	-14.2512	-13.2037	-12.1022	-10.9522	-9.76082	-8.53488	-7.28007	-6.00041	-4.69909	-3.38001	-2.04802	-0.70923	0.62807	1.95374	3.2576	4.53035	5.76275	6.94373	8.05908	9.0914	10.0216	10.8322	11.5102	12.0487	12.4455	12.7015
-10.0631	-10.2197	-10.3296	-10.4002	-10.4304	-10.4107	-10.3202	-10.1315	-9.82242	-9.38856	-8.84713	-8.23014	-7.57477	-6.91468	-6.27194	-5.65212	-5.04533	-4.43337	-3.79901	-3.1309	-2.42339	-1.67584	-0.89193	-0.07852	0.75536	1.59961	2.44433	3.28191	4.10866	4.92461	5.73281	6.53749	7.34158	8.14498	8.94355	9.72916	10.4917	11.2218	11.9115	12.5538	13.1422	13.6706	14.134	14.5295	14.8561	15.1142	15.3045	15.4264	15.4781	15.4557
-16.3457	-16.2932	-16.2102	-16.0949	-15.9355	-15.7206	-15.4426	-15.1008	-14.7026	-14.2626	-13.7976	-13.3223	-12.8449	-12.3653	-11.875	-11.3613	-10.8132	-10.2264	-9.60433	-8.95549	-8.28803	-7.6071	-6.91498	-6.21291	-5.50299	-4.78892	-4.07555	-3.36736	-2.66686	-1.97421	-1.28794	-0.60533	0.07755	0.76477	1.459	2.16138	2.87223	3.59013	4.311	5.02844	5.73478	6.42076	7.07489	7.68422	8.23597	8.71828	9.11999	9.43031	9.63894	9.73584
-33.468	-34.3228	-35.0748	-35.7103	-36.2031	-36.5125	-36.5977	-36.4323	-36.0161	-35.3747	-34.5491	-33.5797	-32.4957	-31.3125	-30.0363	-28.6693	-27.2127	-25.6702	-24.0483	-22.3574	-20.6102	-18.8198	-16.9983	-15.1569	-13.3054	-11.4498	-9.59017	-7.72117	-5.83563	-3.92711	-1.99066	-0.02279	1.97793	4.00969	6.06681	8.14014	10.2175	12.2847	14.3273	16.3315	18.2837	20.1694	21.9735	23.68	25.2719	26.7311	28.0381	29.1716	30.1088	30.8287
-19.3586	-19.6288	-19.8892	-20.1196	-20.2906	-20.3834	-20.4075	-20.3904	-20.3489	-20.2782	-20.165	-20.0094	-19.8335	-19.6722	-19.5518	-19.4745	-19.4187	-19.3507	-19.2403	-19.0716	-18.8457	-18.5745	-18.2702	-17.9401	-17.5872	-17.2125	-16.8164	-16.3978	-15.9545	-15.4849	-14.9886	-14.4669	-13.9227	-13.3594	-12.7791	-12.1806	-11.5618	-10.9226	-10.2661	-9.59823	-8.92672	-8.26098	-7.61234	-6.99355	-6.41737	-5.89544	-5.43825	-5.05573	-4.75774	-4.5536
-23.8163	-24.3082	-24.7585	-25.1468	-25.4458	-25.6193	-25.6311	-25.4534	-25.0749	-24.5054	-23.7734	-22.9203	-21.9911	-21.0273	-20.0637	-19.1275	-18.2378	-17.4046	-16.6281	-15.9003	-15.2083	-14.5392	-13.8835	-13.2371	-12.6001	-11.9743	-11.3603	-10.755	-10.1523	-9.54351	-8.91958	-8.27319	-7.60008	-6.89936	-6.17319	-5.42632	-4.66539	-3.89824	-3.13375	-2.38212	-1.6548	-0.96374	-0.32047	0.26467	0.78294	1.22731	1.59236	1.87437	2.07132	2.18259
-23.9702	-24.147	-24.2834	-24.3893	-24.4601	-24.4849	-24.4357	-24.2681	-23.9437	-23.451	-22.8109	-22.0669	-21.2736	-20.4884	-19.7588	-19.1056	-18.5228	-17.9904	-17.487	-16.9967	-16.5071	-16.0019	-15.4561	-14.8415	-14.1379	-13.342	-12.4668	-11.5306	-10.5468	-9.52368	-8.46921	-7.39346	-6.30544	-5.20681	-4.09023	-2.94327	-1.75341	-0.51277	0.77966	2.11762	3.48619	4.86121	6.21125	7.50176	8.69873	9.77063	10.6917	11.4461	12.0276	12.4376
-1.915	-1.46198	-0.98881	-0.46274	0.15367	0.88161	1.70572	2.57969	3.45613	4.30812	5.12309	5.88899	6.59399	7.23218	7.80417	8.31269	8.76059	9.15254	9.49595	9.80143	10.0815	10.3472	10.6067	10.8646	11.1211	11.3722	11.6096	11.8226	12.002	12.1422	12.2416	12.2998	12.3157	12.2901	12.2276	12.1352	12.0202	11.8888	11.7449	11.5921	11.4336	11.2686	11.0924	10.8987	10.681	10.4331	10.1499	9.82506	9.45281	9.03009
-11.4019	-10.8771	-10.3657	-9.85298	-9.30588	-8.69414	-8.00919	-7.26441	-6.48682	-5.71069	-4.97335	-4.30775	-3.73096	-3.23646	-2.79677	-2.37674	-1.94927	-1.49805	-1.00659	-0.45779	0.1571	0.83754	1.57372	2.34541	3.12753	3.8969	4.63309	5.32112	5.95337	6.53069	7.06474	7.57515	8.07949	8.58413	9.08139	9.55851	10.0081	10.4275	10.8153	11.1676	11.4762	11.7312	11.9253	12.0545	12.1175	12.1163	12.0576	11.9512	11.8046	11.6204
-30.2822	-30.4426	-30.4697	-30.3601	-30.1079	-29.7112	-29.1656	-28.4645	-27.6008	-26.5737	-25.3985	-24.1105	-22.7547	-21.3685	-19.9685	-18.5502	-17.0999	-15.6089	-14.0801	-12.5248	-10.955	-9.37672	-7.79082	-6.19732	-4.59992	-3.0073	-1.43035	0.12333	1.65182	3.1556	4.63337	6.0819	7.49867	8.88361	10.2388	11.5664	12.864	14.1233	15.3307	16.4731	17.541	18.5294	19.4352	20.2555	20.9873	21.6285	22.1799	22.6461	23.0348	23.3551
-22.2142	-21.9139	-21.5874	-21.2308	-20.8249	-20.3469	-19.7858	-19.1523	-18.474	-17.7795	-17.0874	-16.4065	-15.7416	-15.0985	-14.4831	-13.8984	-13.3414	-12.8028	-12.2683	-11.7217	-11.1495	-10.544	-9.90406	-9.23526	-8.54921	-7.86156	-7.1876	-6.53782	-5.91679	-5.32578	-4.76513	-4.23495	-3.73636	-3.27276	-2.84907	-2.46954	-2.13635	-1.85014	-1.6111	-1.41958	-1.27625	-1.18056	-1.1299	-1.12067	-1.14967	-1.21487	-1.31566	-1.45204	-1.62407	-1.83286
-9.36027	-9.52739	-9.66614	-9.77375	-9.8492	-9.8849	-9.85859	-9.73089	-9.4542	-8.99619	-8.36251	-7.60079	-6.78629	-6.00062	-5.31149	-4.75893	-4.35268	-4.0806	-3.9193	-3.84042	-3.81509	-3.8187	-3.83424	-3.85309	-3.87247	-3.8908	-3.90563	-3.91376	-3.91021	-3.88792	-3.83919	-3.75736	-3.63764	-3.4757	-3.26646	-3.00618	-2.69482	-2.33646	-1.93856	-1.51071	-1.06309	-0.60543	-0.14566	0.31091	0.75975	1.19435	1.60567	1.98355	2.31914	2.60625
-3.85989	-4.00454	-4.11356	-4.17158	-4.15806	-4.05459	-3.85132	-3.55077	-3.1661	-2.71679	-2.22542	-1.71532	-1.2059	-0.70555	-0.2063	0.31505	0.88837	1.53856	2.278	3.10586	4.01183	4.98069	5.99507	7.03693	8.08864	9.13367	10.1577	11.1508	12.1092	13.0361	13.9405	14.8348	15.7318	16.6425	17.5746	18.5319	19.5145	20.5185	21.5371	22.5608	23.5788	24.5794	25.5498	26.4773	27.3494	28.1553	28.8846	29.527	30.0716	30.508
-23.2859	-23.4117	-23.5492	-23.6456	-23.6245	-23.4291	-23.0639	-22.5946	-22.1124	-21.691	-21.3603	-21.1103	-20.9125	-20.7403	-20.5805	-20.428	-20.2743	-20.1033	-19.8916	-19.6163	-19.2693	-18.8648	-18.4311	-17.9988	-17.5925	-17.2246	-16.8935	-16.586	-16.2858	-15.9789	-15.6535	-15.3042	-14.9321	-14.5371	-14.1155	-13.6632	-13.1797	-12.6691	-12.1401	-11.6075	-11.0896	-10.5992	-10.1409	-9.71687	-9.32703	-8.96526	-8.62302	-8.29213	-7.96608	-7.64162
-24.508	-24.4855	-24.4569	-24.4021	-24.2866	-24.0733	-23.7379	-23.2788	-22.7185	-22.0931	-21.4401	-20.7878	-20.1522	-19.5423	-18.9656	-18.4294	-17.9393	-17.4953	-17.0889	-16.7042	-16.3215	-15.9228	-15.4985	-15.051	-14.5925	-14.1377	-13.6987	-13.2835	-12.8952	-12.5327	-12.1921	-11.8695	-11.5615	-11.2658	-10.9814	-10.7064	-10.44	-10.183	-9.93612	-9.70003	-9.47656	-9.26799	-9.07571	-8.89982	-8.74082	-8.59964	-8.47653	-8.37195	-8.28841	-8.22989
-26.3874	-26.5811	-26.7267	-26.7977	-26.7493	-26.5352	-26.1263	-25.5249	-24.7631	-23.8855	-22.9265	-21.9063	-20.8412	-19.7537	-18.6682	-17.6017	-16.5597	-15.5382	-14.5293	-13.525	-12.5195	-11.5099	-10.4947	-9.4725	-8.4416	-7.39891	-6.33977	-5.25882	-4.15204	-3.01855	-1.86141	-0.68729	0.49458	1.67398	2.84152	3.98939	5.11073	6.19857	7.24478	8.23886	9.16802	10.0189	10.7796	11.4406	11.9939	12.4322	12.7491	12.9393	12.9986	12.925
-24.6916	-24.6941	-24.6375	-24.5179	-24.321	-24.0321	-23.6461	-23.1725	-22.6336	-22.0609	-21.4874	-20.9414	-20.4424	-19.9964	-19.5912	-19.1979	-18.7808	-18.3098	-17.7691	-17.1586	-16.4897	-15.7792	-15.0441	-14.2998	-13.5587	-12.8299	-12.1183	-11.4251	-10.7467	-10.0765	-9.40727	-8.73206	-8.04615	-7.34793	-6.64029	-5.93122	-5.23311	-4.5603	-3.92593	-3.34002	-2.80887	-2.33538	-1.91972	-1.55998	-1.25259	-0.99284	-0.77599	-0.59871	-0.46026	-0.36351
-19.6504	-19.4888	-19.29	-19.0333	-18.6803	-18.1826	-17.4977	-16.6152	-15.5716	-14.4367	-13.2762	-12.1236	-10.9812	-9.84071	-8.70127	-7.57288	-6.46505	-5.37856	-4.31014	-3.25846	-2.22016	-1.18579	-0.14247	0.92566	2.03906	3.21852	4.47554	5.80715	7.20029	8.63775	10.0992	11.5617	13.0011	14.3945	15.7231	16.9742	18.138	19.2056	20.1698	21.0259	21.7723	22.4104	22.942	23.3686	23.69	23.9042	24.0059	23.988	23.843	23.565
-18.6758	-18.9553	-19.2162	-19.4549	-19.6622	-19.817	-19.892	-19.859	-19.6956	-19.3894	-18.9383	-18.3501	-17.6414	-16.8369	-15.9687	-15.0749	-14.1955	-13.3668	-12.6143	-11.9487	-11.364	-10.8414	-10.3548	-9.87746	-9.38748	-8.87097	-8.32286	-7.74549	-7.14542	-6.53008	-5.90511	-5.27329	-4.63478	-3.98845	-3.3336	-2.67139	-2.00549	-1.34163	-0.68666	-0.04765	0.56867	1.15602	1.70835	2.21943	2.68243	3.08956	3.43228	3.70196	3.89107	3.99451
-17.165	-17.4292	-17.7003	-17.953	-18.1532	-18.2667	-18.2741	-18.1755	-17.9805	-17.6994	-17.3457	-16.9425	-16.5205	-16.1074	-15.7182	-15.3515	-14.9933	-14.6232	-14.2228	-13.7806	-13.2944	-12.7697	-12.2175	-11.6528	-11.0913	-10.5451	-10.021	-9.51928	-9.03551	-8.56136	-8.08608	-7.59779	-7.08619	-6.54516	-5.97332	-5.37369	-4.753	-4.12023	-3.48578	-2.86057	-2.25479	-1.67802	-1.13958	-0.6486	-0.21366	0.15874	0.46461	0.70145	0.86765	0.96251
-12.7162	-12.6548	-12.5617	-12.4373	-12.2727	-12.0541	-11.7678	-11.4078	-10.9799	-10.5019	-9.99829	-9.4899	-8.98848	-8.4998	-8.03051	-7.59057	-7.18959	-6.8308	-6.50597	-6.19538	-5.8742	-5.52065	-5.12023	-4.66502	-4.15209	-3.58287	-2.96177	-2.29531	-1.59198	-0.86039	-0.10638	0.6682	1.46486	2.2871	3.13864	4.02219	4.93967	5.89263	6.88174	7.90535	8.95792	10.0293	11.1053	12.1691	13.202	14.1845	15.0962	15.9165	16.6246	17.2014
-21.3353	-21.6083	-21.8407	-22.0112	-22.0765	-21.9875	-21.7107	-21.2399	-20.5973	-19.8277	-18.9888	-18.1366	-17.3137	-16.5423	-15.8244	-15.1448	-14.4776	-13.7917	-13.0577	-12.2544	-11.3747	-10.426	-9.42669	-8.39942	-7.36517	-6.33992	-5.33387	-4.35217	-3.39639	-2.46691	-1.56434	-0.6896	0.15631	0.97207	1.75555	2.50405	3.21511	3.88727	4.51981	5.11161	5.66104	6.16679	6.62729	7.0402	7.40351	7.71632	7.97816	8.18812	8.34443	8.44449
-0.50018	-0.74453	-1.026	-1.33548	-1.64623	-1.92127	-2.12956	-2.25655	-2.30589	-2.29419	-2.24278	-2.17038	-2.09015	-2.0106	-1.93673	-1.86895	-1.80041	-1.71667	-1.60144	-1.44516	-1.24886	-1.02236	-0.78037	-0.53843	-0.30934	-0.10043	0.08777	0.26059	0.42788	0.60266	0.79922	1.03077	1.3076	1.63665	2.02153	2.46337	2.96237	3.51855	4.13065	4.79294	5.49219	6.20692	6.90881	7.56605	8.14733	8.62551	8.97987	9.1979	9.27666	9.22232
-24.0412	-24.4867	-24.8627	-25.1661	-25.3833	-25.4972	-25.4861	-25.3298	-25.0207	-24.5713	-24.012	-23.3789	-22.6994	-21.9836	-21.2263	-20.4153	-19.5405	-18.5981	-17.5907	-16.5247	-15.4081	-14.2509	-13.0635	-11.8541	-10.6283	-9.39154	-8.1495	-6.90766	-5.67109	-4.4437	-3.22679	-2.01972	-0.82206	0.36593	1.5435	2.708	3.85328	4.97036	6.04908	7.08008	8.0567	8.97528	9.83402	10.633	11.3737	12.0562	12.6767	13.2267	13.6935	14.0637
[truncated: 51 more columns]
