# Supplementary material for: Speed-dependent changes in the arm swing during independent walking in individuals after stroke
Source: PLoS One. 2025 Jan 3;20(1):e0315332. doi: 10.1371/journal.pone.0315332 (PMC11698429; doi:10.1371/journal.pone.0315332)
Supplement: S2 File — (ZIP) [file pone.0315332.s002.zip › Available data/NP_Shoulder flexion_FWS_2_1.xlsx]

## Sheet: Sheet1
-13.267	-13.7925	-14.331	-14.8442	-15.2671	-15.5356	-15.6259	-15.563	-15.3919	-15.1485	-14.8517	-14.5124	-14.1389	-13.7362	-13.3042	-12.8383	-12.3305	-11.7716	-11.1534	-10.4723	-9.72913	-8.92833	-8.07609	-7.17916	-6.24283	-5.26974	-4.26018	-3.21295	-2.1262	-0.99881	0.16817	1.3709	2.60267	3.85419	5.11449	6.37174	7.61326	8.82537	9.99401	11.106	12.1496	13.1146	13.9922	14.7757	15.4608	16.0462	16.5334	16.9249	17.2236	17.4345
-25.6441	-26.1479	-26.6328	-27.0662	-27.4019	-27.5876	-27.5771	-27.3482	-26.9148	-26.3208	-25.6195	-24.8577	-24.0702	-23.2827	-22.5098	-21.7526	-21.002	-20.2468	-19.4793	-18.6951	-17.8893	-17.0526	-16.1732	-15.241	-14.2512	-13.2037	-12.1022	-10.9522	-9.76082	-8.53488	-7.28007	-6.00041	-4.69909	-3.38001	-2.04802	-0.70923	0.62807	1.95374	3.2576	4.53035	5.76275	6.94373	8.05908	9.0914	10.0216	10.8322	11.5102	12.0487	12.4455	12.7015
-19.3586	-19.6288	-19.8892	-20.1196	-20.2906	-20.3834	-20.4075	-20.3904	-20.3489	-20.2782	-20.165	-20.0094	-19.8335	-19.6722	-19.5518	-19.4745	-19.4187	-19.3507	-19.2403	-19.0716	-18.8457	-18.5745	-18.2702	-17.9401	-17.5872	-17.2125	-16.8164	-16.3978	-15.9545	-15.4849	-14.9886	-14.4669	-13.9227	-13.3594	-12.7791	-12.1806	-11.5618	-10.9226	-10.2661	-9.59823	-8.92672	-8.26098	-7.61234	-6.99355	-6.41737	-5.89544	-5.43825	-5.05573	-4.75774	-4.5536
-23.9702	-24.147	-24.2834	-24.3893	-24.4601	-24.4849	-24.4357	-24.2681	-23.9437	-23.451	-22.8109	-22.0669	-21.2736	-20.4884	-19.7588	-19.1056	-18.5228	-17.9904	-17.487	-16.9967	-16.5071	-16.0019	-15.4561	-14.8415	-14.1379	-13.342	-12.4668	-11.5306	-10.5468	-9.52368	-8.46921	-7.39346	-6.30544	-5.20681	-4.09023	-2.94327	-1.75341	-0.51277	0.77966	2.11762	3.48619	4.86121	6.21125	7.50176	8.69873	9.77063	10.6917	11.4461	12.0276	12.4376
-23.2859	-23.4117	-23.5492	-23.6456	-23.6245	-23.4291	-23.0639	-22.5946	-22.1124	-21.691	-21.3603	-21.1103	-20.9125	-20.7403	-20.5805	-20.428	-20.2743	-20.1033	-19.8916	-19.6163	-19.2693	-18.8648	-18.4311	-17.9988	-17.5925	-17.2246	-16.8935	-16.586	-16.2858	-15.9789	-15.6535	-15.3042	-14.9321	-14.5371	-14.1155	-13.6632	-13.1797	-12.6691	-12.1401	-11.6075	-11.0896	-10.5992	-10.1409	-9.71687	-9.32703	-8.96526	-8.62302	-8.29213	-7.96608	-7.64162
-19.6504	-19.4888	-19.29	-19.0333	-18.6803	-18.1826	-17.4977	-16.6152	-15.5716	-14.4367	-13.2762	-12.1236	-10.9812	-9.84071	-8.70127	-7.57288	-6.46505	-5.37856	-4.31014	-3.25846	-2.22016	-1.18579	-0.14247	0.92566	2.03906	3.21852	4.47554	5.80715	7.20029	8.63775	10.0992	11.5617	13.0011	14.3945	15.7231	16.9742	18.138	19.2056	20.1698	21.0259	21.7723	22.4104	22.942	23.3686	23.69	23.9042	24.0059	23.988	23.843	23.565
-17.165	-17.4292	-17.7003	-17.953	-18.1532	-18.2667	-18.2741	-18.1755	-17.9805	-17.6994	-17.3457	-16.9425	-16.5205	-16.1074	-15.7182	-15.3515	-14.9933	-14.6232	-14.2228	-13.7806	-13.2944	-12.7697	-12.2175	-11.6528	-11.0913	-10.5451	-10.021	-9.51928	-9.03551	-8.56136	-8.08608	-7.59779	-7.08619	-6.54516	-5.97332	-5.37369	-4.753	-4.12023	-3.48578	-2.86057	-2.25479	-1.67802	-1.13958	-0.6486	-0.21366	0.15874	0.46461	0.70145	0.86765	0.96251
-21.3353	-21.6083	-21.8407	-22.0112	-22.0765	-21.9875	-21.7107	-21.2399	-20.5973	-19.8277	-18.9888	-18.1366	-17.3137	-16.5423	-15.8244	-15.1448	-14.4776	-13.7917	-13.0577	-12.2544	-11.3747	-10.426	-9.42669	-8.39942	-7.36517	-6.33992	-5.33387	-4.35217	-3.39639	-2.46691	-1.56434	-0.6896	0.15631	0.97207	1.75555	2.50405	3.21511	3.88727	4.51981	5.11161	5.66104	6.16679	6.62729	7.0402	7.40351	7.71632	7.97816	8.18812	8.34443	8.44449
-0.50018	-0.74453	-1.026	-1.33548	-1.64623	-1.92127	-2.12956	-2.25655	-2.30589	-2.29419	-2.24278	-2.17038	-2.09015	-2.0106	-1.93673	-1.86895	-1.80041	-1.71667	-1.60144	-1.44516	-1.24886	-1.02236	-0.78037	-0.53843	-0.30934	-0.10043	0.08777	0.26059	0.42788	0.60266	0.79922	1.03077	1.3076	1.63665	2.02153	2.46337	2.96237	3.51855	4.13065	4.79294	5.49219	6.20692	6.90881	7.56605	8.14733	8.62551	8.97987	9.1979	9.27666	9.22232
[truncated: 51 more columns]

## Sheet: Blad1
17.6214	-15.6259	33.2473
12.8196	-27.5876	40.4072
-4.45108	-20.4075	15.9564
12.7637	-24.4849	37.2486
-5.572	-23.6456	18.0736
24.0059	-19.966	43.9719
0.98606	-18.2741	19.2601
8.48546	-22.0765	30.5619
9.27666	-2.30589	11.5825
		27.8122
