# Supplementary material for: Speed-dependent changes in the arm swing during independent walking in individuals after stroke
Source: PLoS One. 2025 Jan 3;20(1):e0315332. doi: 10.1371/journal.pone.0315332 (PMC11698429; doi:10.1371/journal.pone.0315332)
Supplement: S2 File — (ZIP) [file pone.0315332.s002.zip › Available data/NP_Shoulder rotation_CWS_1_1.xlsx]

## Sheet: Sheet1
12.8916	12.9765	13.0547	13.1076	13.1233	13.1005	13.041	12.9407	12.7943	12.5994	12.3542	12.066	11.7642	11.497	11.315	11.255	11.3292	11.5231	11.8042	12.1357	12.4861	12.8301	13.1493	13.4363	13.6897	13.9058	14.0808	14.216	14.3205	14.41	14.4997	14.5992	14.716	14.8566	15.0224	15.2129	15.429	15.6716	15.9407	16.2339	16.5462	16.8734	17.2124	17.5594	17.9112	18.2666	18.626	18.9894	19.3536	19.7119
-4.63406	-4.75519	-4.89211	-5.03031	-5.14901	-5.23804	-5.29903	-5.33833	-5.36199	-5.37006	-5.34783	-5.25873	-5.05762	-4.71264	-4.2161	-3.58416	-2.84964	-2.05426	-1.24044	-0.43787	0.34107	1.08687	1.78672	2.43054	3.01316	3.53346	3.99591	4.41251	4.79928	5.17217	5.54134	5.90887	6.27334	6.63289	6.98447	7.32326	7.64537	7.9496	8.23659	8.50791	8.76465	9.00932	9.2495	9.49682	9.76106	10.0446	10.3396	10.6252	10.8682	11.031
-29.5789	-30.3849	-31.0687	-31.6047	-31.9475	-32.0513	-31.9065	-31.5598	-31.0963	-30.5983	-30.112	-29.6425	-29.1685	-28.6588	-28.086	-27.4375	-26.7187	-25.9497	-25.1529	-24.3392	-23.5068	-22.6513	-21.7736	-20.8808	-19.9816	-19.08	-18.1767	-17.2759	-16.3835	-15.5026	-14.636	-13.7931	-12.9899	-12.248	-11.5944	-11.0543	-10.637	-10.3265	-10.0872	-9.88046	-9.67825	-9.46664	-9.2432	-9.01181	-8.77637	-8.53799	-8.29996	-8.07181	-7.86532	-7.68841
10.6053	10.6081	10.6906	10.8388	11.0338	11.257	11.4855	11.6873	11.8199	11.8367	11.6985	11.3851	10.9038	10.2927	9.61593	8.94981	8.36714	7.92207	7.64081	7.52031	7.53497	7.64704	7.81604	8.00651	8.1933	8.36213	8.50671	8.62619	8.72362	8.80428	8.87315	8.93287	8.98369	9.02448	9.0533	9.06769	9.0654	9.04453	9.00288	8.93781	8.84731	8.73099	8.58984	8.42574	8.24158	8.04162	7.8312	7.61641	7.40402	7.20185
7.79077	7.98306	8.19421	8.4211	8.67442	8.9595	9.26369	9.56627	9.8542	10.1271	10.3873	10.6321	10.8576	11.06	11.2351	11.3792	11.4927	11.5789	11.6424	11.6883	11.7247	11.7625	11.811	11.8763	11.9575	12.0446	12.1242	12.1864	12.2252	12.2371	12.2191	12.1696	12.0886	11.9766	11.8339	11.6628	11.4686	11.2606	11.0511	10.8519	10.6732	10.5249	10.4152	10.3472	10.3184	10.3229	10.3531	10.4018	10.4623	10.527
5.91091	5.99421	6.02868	6.00015	5.91736	5.81467	5.73378	5.69795	5.7123	5.78547	5.91764	6.09631	6.31125	6.5507	6.79381	7.01978	7.21483	7.36237	7.44263	7.43597	7.33032	7.118	6.79977	6.39108	5.91945	5.4225	4.93873	4.49901	4.12819	3.84923	3.69031	3.66364	3.75308	3.93131	4.1715	4.44049	4.70658	4.95538	5.1852	5.40342	5.62384	5.86003	6.12074	6.41303	6.73957	7.0956	7.47096	7.85476	8.23118	8.57617
28.1403	28.2175	28.3329	28.4684	28.6163	28.7669	28.8972	28.9734	28.9711	28.8929	28.7685	28.6437	28.5682	28.582	28.7096	28.9601	29.3257	29.7823	30.296	30.828	31.3378	31.7874	32.1459	32.3869	32.4866	32.4268	32.1982	31.8056	31.2705	30.6263	29.9078	29.1455	28.3633	27.5749	26.7833	25.9887	25.1928	24.401	23.6232	22.8725	22.1623	21.5065	20.9186	20.4106	19.9906	19.6643	19.4362	19.3096	19.2863	19.3653
36.4385	36.5337	36.6105	36.6794	36.7701	36.9223	37.1542	37.4364	37.7028	37.888	37.9552	37.9005	37.7453	37.5265	37.2829	37.0452	36.8313	36.6496	36.5058	36.4057	36.3552	36.3554	36.3969	36.4612	36.5269	36.5745	36.59	36.5661	36.4991	36.3869	36.2289	36.0279	35.7907	35.5276	35.2522	34.979	34.7204	34.4862	34.2847	34.1247	34.0138	33.9595	33.968	34.0426	34.1833	34.3872	34.6501	34.9653	35.3218	35.7041
-0.85075	-1.42761	-1.93578	-2.36454	-2.71131	-2.96899	-3.11152	-3.09817	-2.89679	-2.51469	-2.01295	-1.48562	-1.01597	-0.64307	-0.3561	-0.10894	0.15227	0.46342	0.83673	1.26721	1.73707	2.22153	2.69689	3.14225	3.54	3.8817	4.17342	4.43341	4.68361	4.94061	5.21344	5.50673	5.8217	6.15513	6.50131	6.85602	7.21735	7.58353	7.95061	8.31178	8.65798	8.97906	9.26442	9.50314	9.68521	9.80362	9.85485	9.83728	9.75019	9.59523
8.62274	8.75709	8.9069	9.08074	9.29338	9.55166	9.85247	10.183	10.5207	10.8432	11.1378	11.4023	11.6451	11.8804	12.1176	12.3583	12.6048	12.8611	13.1311	13.4163	13.7105	14.0021	14.2801	14.5277	14.7252	14.8617	14.9392	14.9681	14.9653	14.9474	14.9241	14.8995	14.8743	14.8476	14.8189	14.7908	14.7655	14.741	14.7179	14.7009	14.6929	14.6943	14.7059	14.7285	14.7631	14.8125	14.8797	14.9662	15.0715	15.1943
-14.6214	-14.1925	-13.7729	-13.3917	-13.0672	-12.7974	-12.5632	-12.3386	-12.1002	-11.835	-11.5376	-11.1969	-10.7917	-10.3007	-9.71477	-9.03765	-8.28131	-7.46912	-6.63659	-5.82431	-5.06933	-4.40311	-3.85064	-3.42645	-3.12977	-2.94836	-2.86567	-2.86118	-2.91192	-2.99819	-3.1062	-3.22577	-3.34766	-3.46203	-3.55682	-3.61826	-3.63533	-3.60082	-3.51021	-3.36282	-3.16193	-2.91613	-2.63684	-2.33257	-2.00912	-1.6717	-1.32488	-0.97155	-0.61449	-0.25937
13.2242	13.5078	13.7881	14.0336	14.2141	14.3038	14.2869	14.1637	13.9521	13.6883	13.4215	13.2059	13.0904	13.1108	13.2808	13.5909	14.0134	14.5111	15.0435	15.5721	16.0632	16.4895	16.8334	17.0905	17.2685	17.3838	17.4555	17.5001	17.5303	17.5561	17.587	17.6335	17.7063	17.8145	17.9651	18.162	18.4073	18.7007	19.0388	19.4147	19.8197	20.2452	20.6837	21.1306	21.5844	22.0447	22.5088	22.971	23.4209	23.8429
-30.5579	-30.2769	-29.8582	-29.3198	-28.6937	-28.008	-27.2911	-26.5675	-25.8583	-25.1764	-24.5207	-23.8752	-23.2146	-22.5146	-21.7593	-20.9451	-20.081	-19.1865	-18.2865	-17.4047	-16.5595	-15.7604	-15.009	-14.3001	-13.6251	-12.9733	-12.3343	-11.7008	-11.0712	-10.449	-9.84108	-9.25435	-8.69472	-8.16702	-7.6759	-7.22639	-6.8242	-6.47577	-6.18797	-5.96705	-5.81769	-5.74226	-5.74049	-5.8093	-5.94331	-6.13576	-6.3793	-6.66598	-6.98677	-7.33072
-16.6391	-16.8799	-17.02	-17.0734	-17.0502	-16.9597	-16.8048	-16.582	-16.2842	-15.9047	-15.4398	-14.8878	-14.247	-13.5146	-12.6897	-11.7769	-10.7886	-9.74381	-8.66496	-7.57393	-6.49037	-5.43132	-4.41093	-3.43953	-2.52269	-1.66166	-0.85526	-0.10239	0.59655	1.24012	1.82759	2.36051	2.84314	3.28187	3.68416	4.05758	4.40879	4.74306	5.06446	5.37631	5.68142	5.98174	6.27782	6.56863	6.85178	7.12416	7.38296	7.62673	7.856	8.07314
7.17502	7.11109	7.01018	6.85941	6.64589	6.35515	5.97987	5.52536	5.00161	4.42231	3.81997	3.2647	2.86392	2.72968	2.92693	3.44534	4.21639	5.15054	6.16913	7.20463	8.19113	9.08143	9.8506	10.4998	11.0532	11.529	11.9341	12.2776	12.5731	12.8334	13.066	13.2768	13.4726	13.6565	13.8261	13.9768	14.108	14.2243	14.3309	14.4309	14.528	14.6274	14.7344	14.8529	14.9847	15.129	15.2843	15.452	15.6379	15.8476
[truncated: 51 more columns]
