# Supplementary material for: Speed-dependent changes in the arm swing during independent walking in individuals after stroke
Source: PLoS One. 2025 Jan 3;20(1):e0315332. doi: 10.1371/journal.pone.0315332 (PMC11698429; doi:10.1371/journal.pone.0315332)
Supplement: S2 File — (ZIP) [file pone.0315332.s002.zip › Available data/NP_Shoulder rotation_CWS_2_1.xlsx]

## Sheet: Sheet1
10.7996	10.617	10.4458	10.2837	10.1362	10.0097	9.89433	9.7516	9.52796	9.18716	8.73373	8.21055	7.67795	7.19139	6.79211	6.51095	6.37358	6.39903	6.59378	6.94788	7.43582	8.02036	8.65796	9.30593	9.92871	10.4983	10.9913	11.3901	11.6826	11.8606	11.9181	11.8512	11.6578	11.3389	10.9023	10.3659	9.75555	9.10129	8.43425	7.78786	7.19792	6.6995	6.3231	6.0912	6.01668	6.10539	6.35968	6.77758	7.34957	8.05867
7.44	7.37248	7.2968	7.22172	7.1432	7.05405	6.94011	6.77318	6.52155	6.17385	5.75048	5.29595	4.8632	4.49193	4.20306	4.00731	3.91126	3.91962	4.03402	4.25506	4.58172	5.00503	5.50305	6.04175	6.58738	7.11742	7.61877	8.08511	8.51645	8.91692	9.29274	9.64848	9.98406	10.2956	10.5789	10.8331	11.0584	11.2543	11.4172	11.5393	11.6102	11.622	11.5721	11.4643	11.3067	11.1123	10.8995	10.6906	10.506	10.3616
-7.35647	-7.43732	-7.56159	-7.7242	-7.88296	-7.99588	-8.07799	-8.19661	-8.40312	-8.67995	-8.9533	-9.14125	-9.18732	-9.06629	-8.76764	-8.28218	-7.60949	-6.76767	-5.79423	-4.74145	-3.66613	-2.61773	-1.63563	-0.74865	0.02844	0.69758	1.27838	1.80315	2.30476	2.80862	3.3315	3.8824	4.46273	5.06331	5.66536	6.24919	6.80096	7.3119	7.77568	8.18895	8.5531	8.87472	9.16459	9.43338	9.68612	9.92101	10.1308	10.3043	10.4236	10.4659
-10.8213	-11.2905	-11.7222	-12.1014	-12.3879	-12.5744	-12.6616	-12.6248	-12.4327	-12.0535	-11.4412	-10.5658	-9.46499	-8.27579	-7.18325	-6.29991	-5.65517	-5.24675	-5.0543	-5.01374	-5.05423	-5.12331	-5.19804	-5.30233	-5.45692	-5.64624	-5.8522	-6.05728	-6.22965	-6.33843	-6.36524	-6.3098	-6.18336	-5.99468	-5.74535	-5.44384	-5.10891	-4.75585	-4.39822	-4.0526	-3.73484	-3.45011	-3.19027	-2.94428	-2.71015	-2.49612	-2.31291	-2.16591	-2.05472	-1.97609
-11.1821	-11.1759	-11.2001	-11.2218	-11.1762	-11.0453	-10.9191	-10.9227	-11.0845	-11.3133	-11.4943	-11.5694	-11.5357	-11.4046	-11.1819	-10.8815	-10.5279	-10.1478	-9.75631	-9.36018	-8.97386	-8.61842	-8.29959	-8.02237	-7.79321	-7.61182	-7.47406	-7.36619	-7.27274	-7.18054	-7.06899	-6.92274	-6.73046	-6.48357	-6.18332	-5.83075	-5.42606	-4.9816	-4.52387	-4.07964	-3.66533	-3.29058	-2.96161	-2.67645	-2.42698	-2.20237	-1.98873	-1.77943	-1.57482	-1.3739
-38.2006	-37.1577	-36.0647	-34.9069	-33.6552	-32.2957	-30.8445	-29.3329	-27.7747	-26.1493	-24.4268	-22.603	-20.7193	-18.8558	-17.0924	-15.4713	-13.9937	-12.6456	-11.4102	-10.2809	-9.2694	-8.39745	-7.6782	-7.10365	-6.66187	-6.3445	-6.13419	-6.00108	-5.90756	-5.81859	-5.7139	-5.5889	-5.44803	-5.29609	-5.13273	-4.95553	-4.76308	-4.55081	-4.30854	-4.02354	-3.68569	-3.28971	-2.83478	-2.32364	-1.76143	-1.15711	-0.526	0.11294	0.74162	1.34561
5.28131	5.18338	5.07787	4.95558	4.8159	4.66965	4.52546	4.369	4.15984	3.85458	3.43949	2.94437	2.42567	1.93987	1.52832	1.21457	1.00644	0.8999	0.88276	0.9381	1.04753	1.19242	1.35633	1.5262	1.69058	1.83945	1.96848	2.08269	2.19065	2.29521	2.39247	2.47597	2.54047	2.58281	2.60073	2.59336	2.56427	2.52353	2.48696	2.47121	2.48611	2.53058	2.59683	2.67728	2.7684	2.87111	2.98708	3.11485	3.2495	3.38589
18.5386	18.4247	18.3264	18.2363	18.1566	18.0987	18.0719	18.0711	18.0719	18.0394	17.9455	17.7834	17.5735	17.3564	17.1726	17.0528	17.0201	17.0919	17.2765	17.5684	17.9483	18.3867	18.8504	19.3052	19.719	20.067	20.3353	20.5184	20.6185	20.6455	20.6152	20.5443	20.4481	20.3392	20.2271	20.1195	20.022	19.9382	19.8698	19.8139	19.7647	19.718	19.6717	19.6239	19.5732	19.5212	19.4718	19.4291	19.3969	19.3767
-46.1052	-47.2677	-48.3876	-49.473	-50.5369	-51.5999	-52.6861	-53.8106	-54.9605	-56.0855	-57.1055	-57.9378	-58.5218	-58.8294	-58.8727	-58.6996	-58.3722	-57.9399	-57.4171	-56.7828	-56.0042	-55.0613	-53.9467	-52.6546	-51.1838	-49.5479	-47.7728	-45.8861	-43.9082	-41.8556	-39.7579	-37.6598	-35.6046	-33.6223	-31.7313	-29.9523	-28.3147	-26.8422	-25.5389	-24.4006	-23.4316	-22.6356	-22.0064	-21.5323	-21.2008	-21.006	-20.9518	-21.0408	-21.2623	-21.588
[truncated: 51 more columns]
