# Supplementary material for: Speed-dependent changes in the arm swing during independent walking in individuals after stroke
Source: PLoS One. 2025 Jan 3;20(1):e0315332. doi: 10.1371/journal.pone.0315332 (PMC11698429; doi:10.1371/journal.pone.0315332)
Supplement: S2 File — (ZIP) [file pone.0315332.s002.zip › Available data/NP_Shoulder rotation_FWS_1_1.xlsx]

## Sheet: Sheet1
10.9302	10.987	11.0556	11.1074	11.1242	11.0968	11.0208	10.8963	10.7267	10.5155	10.2631	9.96748	9.63432	9.2935	8.99632	8.79266	8.71505	8.77558	8.96785	9.26882	9.64153	10.0473	10.4572	10.8523	11.2217	11.5607	11.8703	12.1585	12.4374	12.7197	13.0128	13.3193	13.6402	13.9739	14.3169	14.6668	15.0225	15.3814	15.738	16.0859	16.4209	16.7427	17.053	17.3545	17.6488	17.9364	18.2181	18.4941	18.7616	19.0135
-8.33738	-8.52167	-8.67249	-8.79377	-8.87872	-8.92202	-8.92761	-8.90847	-8.87649	-8.83367	-8.76914	-8.65957	-8.47515	-8.18895	-7.78267	-7.24909	-6.59588	-5.8455	-5.02749	-4.1708	-3.29867	-2.42473	-1.55707	-0.70788	0.10631	0.87363	1.58966	2.25326	2.86507	3.42937	3.95382	4.44706	4.91702	5.36884	5.80336	6.21813	6.60965	6.97538	7.31471	7.62813	7.91683	8.18435	8.43724	8.68364	8.93261	9.1936	9.47359	9.77382	10.0855	10.3869
-27.006	-27.8196	-28.5125	-29.0584	-29.4137	-29.5251	-29.3652	-28.9601	-28.3868	-27.7396	-27.0914	-26.4733	-25.8752	-25.2627	-24.597	-23.8511	-23.0172	-22.1044	-21.131	-20.1152	-19.0693	-18.0005	-16.915	-15.8201	-14.7256	-13.6463	-12.6032	-11.6177	-10.7029	-9.86012	-9.08262	-8.36399	-7.70357	-7.10702	-6.58346	-6.14175	-5.78707	-5.52082	-5.34163	-5.2433	-5.21204	-5.22636	-5.25912	-5.28171	-5.27026	-5.21196	-5.10802	-4.9724	-4.82747	-4.69549
11.1728	11.2969	11.4718	11.6917	11.9443	12.2211	12.5145	12.8161	13.1075	13.3534	13.5021	13.4961	13.2878	12.8543	12.209	11.406	10.5325	9.69048	8.96997	8.42984	8.09171	7.94573	7.9608	8.09397	8.29833	8.53112	8.76002	8.9656	9.13963	9.28111	9.3924	9.47662	9.53628	9.5729	9.58791	9.58306	9.55958	9.51683	9.45207	9.3614	9.24109	9.08825	8.90089	8.67832	8.42187	8.13542	7.82506	7.49864	7.16558	6.83679
4.2023	4.35953	4.56793	4.81744	5.1094	5.43975	5.78674	6.11797	6.40966	6.65597	6.86372	7.04272	7.20298	7.35661	7.51594	7.6908	7.88656	8.10319	8.3356	8.5765	8.82211	9.07112	9.31743	9.54707	9.74217	9.88912	9.98111	10.0161	9.99609	9.92543	9.80947	9.65553	9.47496	9.28107	9.0856	8.89928	8.73179	8.59351	8.49585	8.44419	8.43509	8.46005	8.50911	8.57269	8.64418	8.7199	8.79578	8.86686	8.92875	8.97755
2.98069	3.15765	3.32614	3.45955	3.52897	3.5308	3.49082	3.43849	3.39108	3.35887	3.36406	3.43073	3.5641	3.76081	4.01675	4.31819	4.64625	4.98012	5.28274	5.51538	5.66168	5.71743	5.67657	5.53357	5.28981	4.95794	4.56034	4.12416	3.6874	3.29951	2.99454	2.77775	2.64091	2.57492	2.57746	2.64644	2.76881	2.93021	3.12003	3.3246	3.53325	3.74412	3.96011	4.18481	4.42022	4.67261	4.94921	5.24784	5.55935	5.88013
25.411	25.4774	25.5937	25.7234	25.844	25.9333	25.9591	25.8783	25.6578	25.2975	24.8358	24.3404	23.8976	23.5978	23.5206	23.7178	24.1984	24.9233	25.8176	26.7907	27.7526	28.6236	29.3394	29.8535	30.1366	30.1767	29.9806	29.5741	28.9957	28.2894	27.5002	26.6695	25.8314	25.0105	24.2219	23.471	22.7586	22.0857	21.4563	20.8758	20.3483	19.8761	19.4608	19.105	18.8132	18.5908	18.4434	18.3762	18.3941	18.5008
38.3499	38.3994	38.4383	38.4758	38.5388	38.66	38.8522	39.0903	39.3192	39.4807	39.5375	39.4818	39.3312	39.119	38.8839	38.6605	38.4736	38.335	38.2464	38.2036	38.2006	38.2289	38.2763	38.3278	38.3653	38.3705	38.3291	38.2345	38.0871	37.8915	37.6532	37.3783	37.0728	36.7434	36.3963	36.0371	35.6716	35.3064	34.948	34.6029	34.2783	33.983	33.7256	33.5145	33.3576	33.261	33.2291	33.263	33.3601	33.5151
-0.91911	-1.79101	-2.65794	-3.49771	-4.29718	-5.03748	-5.68287	-6.18594	-6.5069	-6.63598	-6.60811	-6.49149	-6.35064	-6.21525	-6.07453	-5.89173	-5.624	-5.23894	-4.72666	-4.10058	-3.38591	-2.60851	-1.79257	-0.96469	-0.1596	0.58305	1.23628	1.79716	2.27691	2.688	3.0424	3.35473	3.64367	3.9278	4.21896	4.52227	4.84091	5.17705	5.53002	5.89675	6.27305	6.65229	7.02316	7.37056	7.67908	7.93534	8.12769	8.24557	8.28034	8.22722
5.31678	5.36002	5.44236	5.58399	5.80208	6.09811	6.4507	6.8199	7.16432	7.45979	7.71226	7.95118	8.20722	8.49753	8.82561	9.18806	9.57898	9.9925	10.4258	10.8788	11.3488	11.8236	12.2786	12.6854	13.0217	13.2746	13.4423	13.5359	13.5744	13.5752	13.551	13.5124	13.4693	13.4281	13.388	13.3433	13.2927	13.2412	13.1953	13.1602	13.1374	13.1258	13.1227	13.1268	13.1405	13.1679	13.2125	13.2771	13.3647	13.4765
-26.3296	-25.8529	-25.3106	-24.7542	-24.2332	-23.7833	-23.4101	-23.0889	-22.7735	-22.4139	-21.9762	-21.4476	-20.8208	-20.0782	-19.1982	-18.1695	-16.9959	-15.6965	-14.3052	-12.8675	-11.4352	-10.0602	-8.78752	-7.64832	-6.65673	-5.81272	-5.10884	-4.53326	-4.0692	-3.69595	-3.39421	-3.151	-2.95799	-2.80784	-2.69369	-2.6105	-2.55675	-2.5342	-2.54352	-2.58046	-2.63777	-2.70899	-2.78772	-2.86767	-2.94411	-3.01192	-3.06368	-3.09145	-3.08865	-3.05019
-4.76802	-4.68244	-4.59172	-4.52188	-4.49406	-4.52278	-4.61253	-4.7584	-4.94531	-5.14338	-5.3068	-5.38231	-5.32171	-5.09588	-4.7065	-4.18381	-3.57103	-2.90903	-2.22945	-1.55496	-0.90205	-0.28357	0.29143	0.82077	1.31057	1.77285	2.22223	2.67359	3.14084	3.63625	4.16942	4.74558	5.36482	6.02291	6.71263	7.42462	8.14794	8.87016	9.57792	10.2589	10.9044	11.5103	12.0769	12.6071	13.1051	13.5748	14.0195	14.4395	14.8309	15.1848
-31.1373	-31.1677	-31.1093	-30.9606	-30.7381	-30.4491	-30.1026	-29.7027	-29.2475	-28.7298	-28.1397	-27.4662	-26.7005	-25.8392	-24.8871	-23.8574	-22.7697	-21.6488	-20.5212	-19.4098	-18.3299	-17.2868	-16.2762	-15.2869	-14.3039	-13.3126	-12.3028	-11.271	-10.2222	-9.16855	-8.12593	-7.11444	-6.14319	-5.22264	-4.38693	-3.63069	-2.96082	-2.38627	-1.91294	-1.54552	-1.28524	-1.13014	-1.07656	-1.114	-1.25187	-1.47631	-1.75933	-2.11169	-2.52235	-2.97997
-22.2553	-22.5699	-22.7066	-22.6842	-22.5244	-22.2518	-21.8823	-21.4215	-20.8658	-20.2081	-19.4431	-18.5718	-17.5996	-16.5337	-15.3823	-14.1599	-12.89	-11.5989	-10.3089	-9.03611	-7.7902	-6.57581	-5.39637	-4.25789	-3.16752	-2.12943	-1.14639	-0.22222	0.64063	1.44111	2.17619	2.84207	3.43811	3.96856	4.44202	4.86886	5.25813	5.61656	5.94905	6.25917	6.54936	6.82053	7.07273	7.3068	7.52469	7.72845	7.91983	8.10073	8.27331	8.43958
7.49576	7.31825	7.13887	6.94068	6.69545	6.37643	5.9714	5.48726	4.94328	4.36925	3.81605	3.36288	3.10204	3.10205	3.37891	3.89877	4.59626	5.39359	6.22079	7.02925	7.79407	8.51203	9.19727	9.86825	10.5337	11.1926	11.8418	12.4778	13.0968	13.6957	14.2684	14.8036	15.2894	15.7174	16.0829	16.3853	16.628	16.8146	16.9482	17.0332	17.0787	17.0998	17.115	17.141	17.19	17.2709	17.3908	17.5559	17.7722	18.0438
[truncated: 51 more columns]
