# Supplementary material for: Speed-dependent changes in the arm swing during independent walking in individuals after stroke
Source: PLoS One. 2025 Jan 3;20(1):e0315332. doi: 10.1371/journal.pone.0315332 (PMC11698429; doi:10.1371/journal.pone.0315332)
Supplement: S2 File — (ZIP) [file pone.0315332.s002.zip › Available data/NP_Shoulder rotation_FWS_2_1.xlsx]

## Sheet: Sheet1
14.4701	14.3734	14.2964	14.2367	14.2045	14.2145	14.2594	14.2859	14.2138	13.9854	13.5981	13.0968	12.5455	12.0047	11.5243	11.1461	10.9047	10.822	10.9027	11.1321	11.479	11.9029	12.3608	12.8125	13.2224	13.5639	13.8204	13.9827	14.0428	13.9931	13.8282	13.5466	13.1512	12.6491	12.0505	11.3702	10.6295	9.85612	9.08074	8.33568	7.65375	7.06609	6.60048	6.28093	6.12582	6.14554	6.34352	6.71798	7.26143	7.95983
6.2526	6.49086	6.69549	6.85287	6.95296	6.99119	6.95884	6.83475	6.58457	6.17044	5.57599	4.83602	4.04022	3.29945	2.70235	2.29648	2.09667	2.09801	2.28113	2.61335	3.05236	3.55214	4.06904	4.56953	5.03604	5.46137	5.83994	6.17076	6.46292	6.7312	6.98793	7.2392	7.48521	7.72337	7.9506	8.16342	8.35889	8.53623	8.69607	8.83838	8.96046	9.05509	9.11085	9.11702	9.06935	8.97204	8.8368	8.68199	8.53064	8.40523
-17.5032	-17.6508	-17.787	-17.9168	-18.0203	-18.0723	-18.0789	-18.0928	-18.1716	-18.322	-18.49	-18.5905	-18.542	-18.2917	-17.8265	-17.1687	-16.3587	-15.4355	-14.4341	-13.39	-12.3357	-11.2989	-10.3054	-9.37844	-8.53304	-7.76949	-7.07217	-6.4165	-5.77741	-5.13466	-4.47486	-3.79234	-3.08924	-2.37379	-1.65881	-0.96146	-0.30138	0.30376	0.84111	1.30273	1.68616	1.99489	2.23635	2.41865	2.54884	2.6322	2.67156	2.66717	2.61757	2.52063
-16.7354	-18.354	-19.7525	-20.8894	-21.6723	-22.0334	-21.9918	-21.6392	-21.0902	-20.4152	-19.5922	-18.5599	-17.308	-15.9038	-14.4537	-13.0548	-11.7779	-10.6705	-9.7542	-9.03141	-8.49572	-8.13518	-7.92368	-7.81613	-7.76955	-7.76136	-7.78219	-7.82461	-7.87748	-7.93215	-7.98557	-8.03146	-8.05925	-8.05719	-8.01344	-7.92722	-7.81218	-7.68536	-7.55984	-7.44439	-7.34328	-7.2553	-7.17541	-7.0974	-7.01465	-6.9176	-6.79445	-6.63273	-6.42127	-6.15421
-10.0719	-10.3313	-10.6203	-10.9	-11.1042	-11.1851	-11.1712	-11.1688	-11.2779	-11.5087	-11.7847	-12.0152	-12.1565	-12.2128	-12.1993	-12.1203	-11.9719	-11.7491	-11.4569	-11.1186	-10.7616	-10.4026	-10.055	-9.73716	-9.46045	-9.22293	-9.01487	-8.82294	-8.62937	-8.41211	-8.15138	-7.83233	-7.44766	-6.99835	-6.49023	-5.93239	-5.33625	-4.71806	-4.10252	-3.51512	-2.97499	-2.49212	-2.06691	-1.69075	-1.34911	-1.02894	-0.72186	-0.42314	-0.12987	0.15804
-61.669	-60.8089	-59.8351	-58.7723	-57.6026	-56.2968	-54.8444	-53.2625	-51.5575	-49.693	-47.6173	-45.307	-42.7662	-39.9991	-36.9999	-33.7696	-30.3523	-26.8513	-23.3985	-20.1259	-17.1621	-14.6065	-12.4949	-10.8057	-9.48978	-8.49296	-7.75959	-7.22902	-6.84267	-6.55325	-6.32354	-6.12583	-5.94445	-5.77023	-5.59558	-5.41749	-5.23782	-5.05884	-4.87888	-4.69052	-4.48178	-4.23889	-3.94903	-3.6021	-3.19081	-2.71057	-2.15923	-1.53645	-0.84445	-0.08892
-10.4205	-10.7425	-10.9819	-11.1506	-11.2537	-11.2954	-11.2834	-11.2416	-11.2197	-11.2793	-11.4551	-11.7292	-12.0351	-12.2887	-12.4229	-12.4039	-12.2304	-11.926	-11.5258	-11.0652	-10.5723	-10.0667	-9.55925	-9.05209	-8.54176	-8.0273	-7.5119	-6.99796	-6.4858	-5.97383	-5.45995	-4.94518	-4.43502	-3.9372	-3.45896	-3.00549	-2.58107	-2.19084	-1.83888	-1.52603	-1.25094	-1.01189	-0.80794	-0.63556	-0.48688	-0.35596	-0.24147	-0.14283	-0.05749	0.01822
16.0097	15.9886	15.9598	15.8882	15.7571	15.5665	15.3249	15.0435	14.7356	14.4179	14.113	13.8532	13.6765	13.6139	13.677	13.8563	14.1279	14.4639	14.8393	15.2336	15.6297	16.012	16.3668	16.6828	16.9523	17.1741	17.3532	17.4986	17.6217	17.7334	17.8394	17.9403	18.0336	18.1169	18.1885	18.2474	18.2926	18.323	18.3372	18.3346	18.315	18.279	18.2288	18.1687	18.1054	18.0448	17.9925	17.9534	17.9319	17.9316
-55.9325	-57.203	-58.427	-59.6073	-60.7524	-61.8668	-62.9429	-63.9613	-64.8931	-65.6994	-66.3348	-66.7566	-66.9408	-66.8923	-66.642	-66.2298	-65.6877	-65.0335	-64.2671	-63.3683	-62.3028	-61.0361	-59.5447	-57.8267	-55.9051	-53.8231	-51.6309	-49.3704	-47.0702	-44.7543	-42.45	-40.1885	-38.0007	-35.9164	-33.9609	-32.1528	-30.5042	-29.0215	-27.7059	-26.5545	-25.5625	-24.7274	-24.048	-23.5223	-23.1488	-22.9256	-22.8486	-22.9119	-23.1068	-23.4185
[truncated: 51 more columns]
