# Supplementary material for: Speed-dependent changes in the arm swing during independent walking in individuals after stroke
Source: PLoS One. 2025 Jan 3;20(1):e0315332. doi: 10.1371/journal.pone.0315332 (PMC11698429; doi:10.1371/journal.pone.0315332)
Supplement: S2 File — (ZIP) [file pone.0315332.s002.zip › Available data/P_Elbow flexion_CWS.xlsx]

## Sheet: Sheet2
99.4065	99.3816	99.3473	99.2847	99.1624	98.9451	98.611	98.1697	97.6675	97.1769	96.7773	96.5333	96.4787	96.608	96.8806	97.2339	97.6002	97.9194	98.1448	98.2464	98.213	98.0522	97.7905	97.4692	97.1358	96.8347	96.5995	96.449	96.387	96.4053	96.4896	96.6227	96.7872	96.9659	97.1418	97.2998	97.4279	97.5182	97.5667	97.5751	97.5501	97.501	97.4378	97.3703	97.3067	97.2527	97.2101	97.1755	97.1404	97.0944
68.6644	68.9582	69.2244	69.4359	69.564	69.5821	69.4665	69.2045	68.8101	68.3404	67.8896	67.557	67.4092	67.4606	67.6784	67.9998	68.3456	68.6303	68.7788	68.7425	68.5069	68.0977	67.5799	67.0434	66.5769	66.2477	66.089	66.0995	66.2509	66.5036	66.8199	67.1698	67.5306	67.8816	68.2022	68.4729	68.6771	68.8004	68.8306	68.7596	68.5912	68.348	68.0697	67.8015	67.579	67.4159	67.298	67.1899	67.0549	66.8723
35.9278	36.0642	36.2131	36.3727	36.5337	36.68	36.7943	36.8604	36.8688	36.8202	36.7253	36.6057	36.4921	36.4164	36.4034	36.4669	36.6075	36.8109	37.0542	37.3149	37.5751	37.8247	38.0647	38.3065	38.5675	38.8679	39.2249	39.6452	40.1223	40.6418	41.1856	41.7339	42.2672	42.7694	43.2303	43.6466	44.021	44.3579	44.6614	44.9367	45.189	45.4202	45.6278	45.8071	45.9537	46.0664	46.1483	46.2045	46.2379	46.2468
36.7928	36.4672	36.13	35.8221	35.5777	35.4107	35.2989	35.1891	35.0301	34.8149	34.5944	34.4485	34.4435	34.6086	34.9323	35.3699	35.86	36.3381	36.7435	37.0282	37.1665	37.162	37.0405	36.8352	36.581	36.3108	36.052	35.83	35.67	35.5924	35.6104	35.7295	35.9528	36.2822	36.7157	37.2484	37.87	38.5637	39.3103	40.0927	40.8961	41.7034	42.4947	43.249	43.9442	44.5641	45.108	45.5875	46.0135	46.3877
37.9235	38.0029	38.0893	38.1678	38.2219	38.2396	38.2221	38.1884	38.1693	38.1934	38.2783	38.4277	38.6367	38.8976	39.205	39.5566	39.953	40.3971	40.8946	41.455	42.0897	42.8105	43.6272	44.5446	45.562	46.6736	47.8676	49.1256	50.4238	51.7369	53.0432	54.3242	55.5625	56.7382	57.8327	58.8334	59.7357	60.5412	61.2557	61.8879	62.4493	62.9533	63.4132	63.8397	64.2409	64.6226	64.9904	65.35	65.7064	66.0605
53.4255	53.0573	52.7382	52.4647	52.2178	51.972	51.7104	51.435	51.1669	50.9408	50.7979	50.7693	50.8578	51.0331	51.2433	51.4323	51.558	51.5999	51.5561	51.4413	51.2839	51.1185	50.9751	50.8783	50.8473	50.8914	51.007	51.1814	51.3971	51.633	51.8662	52.0748	52.2431	52.3644	52.4378	52.4648	52.4534	52.4187	52.3784	52.3486	52.3399	52.3529	52.3779	52.3982	52.3956	52.3563	52.2744	52.1551	52.0151	51.8751
68.4646	68.3487	68.236	68.1268	68.0161	67.894	67.7494	67.5766	67.3803	67.1755	66.982	66.8155	66.6815	66.5731	66.4752	66.3707	66.2468	66.0988	65.9305	65.7536	65.5856	65.4473	65.3595	65.34	65.4004	65.5446	65.7689	66.0628	66.4124	66.8025	67.2194	67.6517	68.091	68.5318	68.9693	69.399	69.8154	70.2121	70.5804	70.909	71.1857	71.3983	71.537	71.5953	71.5707	71.4645	71.2808	71.0246	70.7009	70.315
66.1205	66.0244	65.8927	65.6761	65.3271	64.8213	64.175	63.454	62.7664	62.2373	61.9744	62.0298	62.3791	62.9459	63.644	64.3932	65.1192	65.7535	66.2452	66.5666	66.7127	66.7021	66.5764	66.3952	66.2233	66.1138	66.0939	66.1573	66.2771	66.4303	66.6088	66.8136	67.0496	67.3241	67.6445	68.013	68.4218	68.8539	69.2874	69.6987	70.0683	70.384	70.6411	70.845	71.0116	71.1526	71.2651	71.336	71.3425	71.2591
79.2388	79.1252	79.0608	79.0057	78.901	78.6963	78.3879	78.0277	77.6933	77.4486	77.3218	77.3108	77.3989	77.5662	77.7937	78.062	78.3474	78.62	78.8464	78.9965	79.0492	78.9989	78.8559	78.6426	78.39	78.1328	77.9035	77.7286	77.6245	77.5966	77.6432	77.7618	77.9491	78.1996	78.5029	78.842	79.1943	79.5356	79.8427	80.0951	80.2772	80.3804	80.4038	80.3495	80.2181	80.0139	79.7527	79.4642	79.1855	78.9504
91.1801	91.2068	91.2113	91.1719	91.0677	90.8956	90.681	90.4651	90.2921	90.2087	90.2509	90.4229	90.6952	91.0194	91.338	91.596	91.7536	91.7918	91.7239	91.5975	91.4792	91.4347	91.4978	91.6649	91.9083	92.189	92.4708	92.7243	92.9342	93.0967	93.2181	93.315	93.4047	93.4956	93.5832	93.6577	93.7092	93.7275	93.7036	93.6399	93.552	93.4583	93.3732	93.3069	93.2618	93.2259	93.1817	93.1141	93.0075	92.8548
45.1117	44.325	43.5523	42.8005	42.0804	41.4071	40.7982	40.2688	39.8286	39.4864	39.2536	39.1444	39.1705	39.3342	39.6233	40.0128	40.4686	40.9508	41.4168	41.8322	42.1772	42.4448	42.6377	42.7665	42.8463	42.8909	42.9095	42.9043	42.8719	42.8075	42.7097	42.581	42.4276	42.2583	42.0862	41.9287	41.8053	41.7347	41.7303	41.7986	41.9383	42.1405	42.3889	42.6647	42.9506	43.2321	43.4961	43.729	43.9173	44.0516
43.7877	44.1553	44.5085	44.8408	45.1367	45.377	45.5473	45.6465	45.685	45.6808	45.6603	45.6571	45.7088	45.8482	46.0924	46.4365	46.8538	47.3031	47.7429	48.143	48.4876	48.7723	49.0017	49.1831	49.3243	49.4336	49.5191	49.5882	49.6462	49.697	49.7437	49.7889	49.8346	49.8832	49.9363	49.9953	50.0618	50.1375	50.2226	50.3145	50.4082	50.4967	50.5701	50.6176	50.6291	50.5951	50.5082	50.3662	50.1707	49.9231
50.101	50.1076	50.1223	50.1141	50.0299	49.8068	49.4063	48.8489	48.2192	47.6304	47.1786	46.9141	46.8385	46.9164	47.0887	47.2867	47.4459	47.5193	47.4883	47.3686	47.2055	47.0596	46.9907	47.043	47.2366	47.5674	48.0141	48.5476	49.1396	49.7661	50.4089	51.0557	51.6999	52.3391	52.9724	53.5982	54.2118	54.8023	55.3492	55.8201	56.171	56.351	56.3128	56.0254	55.4856	54.723	53.7989	52.7986	51.816	50.9315
39.9412	39.4585	38.9935	38.5495	38.1247	37.7151	37.3201	36.9457	36.6042	36.3113	36.0827	35.9305	35.8594	35.8633	35.9261	36.0289	36.1546	36.2881	36.4165	36.5268	36.6065	36.6441	36.633	36.573	36.4712	36.339	36.1904	36.0403	35.9007	35.7798	35.6813	35.6062	35.5536	35.5211	35.5061	35.5062	35.5185	35.5394	35.5657	35.5945	35.6235	35.6491	35.6678	35.6769	35.676	35.665	35.6439	35.6132	35.5742	35.5299
79.0687	79.1222	79.1729	79.195	79.1637	79.0721	78.9344	78.7787	78.6452	78.5793	78.6117	78.7368	78.9142	79.0886	79.2125	79.2618	79.2319	79.126	78.9524	78.7312	78.498	78.3023	78.1898	78.18	78.2606	78.3996	78.5664	78.7376	78.8929	79.0166	79.0993	79.1374	79.132	79.0902	79.0236	78.9472	78.8792	78.8354	78.8251	78.8506	78.9069	78.986	79.0721	79.1333	79.1237	79.0062	78.7857	78.5156	78.2681	78.0916
45.3088	45.4472	45.5717	45.6636	45.7004	45.6714	45.5834	45.4616	45.3419	45.2586	45.2362	45.2893	45.4211	45.6267	45.8986	46.223	46.5788	46.9419	47.2874	47.5881	47.8194	47.9696	48.0453	48.0694	48.074	48.0925	48.1489	48.2507	48.3911	48.5558	48.7291	48.897	49.0484	49.1771	49.2814	49.3612	49.4156	49.4412	49.4316	49.3805	49.2846	49.1446	48.969	48.7713	48.5644	48.3568	48.1506	47.9426	47.7266	47.4976
55.321	55.3884	55.4537	55.4801	55.4208	55.2524	54.9952	54.6996	54.4185	54.1901	54.0384	53.9818	54.0394	54.2296	54.5611	55.0247	55.5904	56.214	56.8441	57.4331	57.9469	58.3698	58.7026	58.9545	59.1352	59.2529	59.3148	59.3298	59.3114	59.2776	59.2488	59.2439	59.2776	59.3594	59.4911	59.6655	59.8683	60.0806	60.2832	60.4608	60.6028	60.7035	60.7615	60.7784	60.7571	60.7021	60.6211	60.5233	60.4136	60.2862
42.6206	42.4104	42.1985	41.9839	41.7599	41.5201	41.2672	41.0197	40.813	40.6902	40.6862	40.814	41.0584	41.3829	41.7411	42.0866	42.3804	42.5956	42.7179	42.7458	42.6926	42.5872	42.4673	42.3669	42.3096	42.307	42.3598	42.4597	42.5944	42.7521	42.9249	43.1103	43.3102	43.5296	43.775	44.0527	44.3649	44.7085	45.0745	45.4487	45.8118	46.145	46.4376	46.6913	46.9211	47.1502	47.4023	47.6936	48.0262	48.3867
42.0651	42.0695	42.0644	42.0001	41.8335	41.5536	41.1915	40.809	40.4737	40.2408	40.1443	40.1948	40.3814	40.6758	41.0391	41.4291	41.8045	42.1273	42.3668	42.5075	42.5539	42.5278	42.4641	42.4027	42.3823	42.4163	42.5005	42.6237	42.7649	42.8996	43.0092	43.0831	43.1226	43.1435	43.1686	43.2213	43.3207	43.4773	43.6922	43.9536	44.2367	44.5149	44.7662	44.9745	45.1308	45.2297	45.2651	45.2284	45.1026	44.8689
71.6631	71.8062	71.9738	72.1394	72.2627	72.3031	72.2363	72.0738	71.8677	71.6935	71.6197	71.6793	71.8616	72.1212	72.398	72.6359	72.7951	72.8588	72.8347	72.7508	72.6469	72.5644	72.536	72.5785	72.6924	72.8659	73.082	73.3235	73.5757	73.8264	74.0632	74.2718	74.4357	74.5375	74.5611	74.4936	74.3268	74.0586	73.6943	73.2495	72.7512	72.2368	71.7488	71.3272	71.0002	70.7776	70.6471	70.5762	70.5186	70.4266
56.9273	57.0516	57.1864	57.3016	57.3546	57.3014	57.1188	56.8198	56.4547	56.0944	55.8092	55.6523	55.6532	55.8193	56.1377	56.5757	57.084	57.6035	58.0761	58.4531	58.7009	58.8028	58.7583	58.5834	58.3085	57.9731	57.6216	57.2969	57.0338	56.8547	56.7671	56.7649	56.8318	56.9454	57.0821	57.2206	57.3452	57.4458	57.5177	57.5596	57.5736	57.563	57.5313	57.4826	57.4228	57.3573	57.2894	57.2167	57.1292	57.0113
38.5215	38.5726	38.6582	38.7744	38.9192	39.0928	39.3002	39.5489	39.8449	40.188	40.5702	40.9772	41.3928	41.8019	42.1913	42.5495	42.8638	43.1199	43.3032	43.403	43.4173	43.3575	43.2496	43.1312	43.0437	43.0234	43.0937	43.2619	43.5209	43.8546	44.2447	44.6754	45.1358	45.6198	46.1241	46.6447	47.1746	47.7018	48.2089	48.6757	49.082	49.4126	49.6597	49.8252	49.9177	49.9489	49.929	49.8639	49.7545	49.5977
85.6868	85.599	85.5255	85.4713	85.4344	85.4069	85.3816	85.3577	85.3434	85.3544	85.4077	85.5134	85.6678	85.8518	86.0346	86.182	86.2638	86.2608	86.1703	86.008	85.8052	85.6018	85.4359	85.3344	85.3086	85.3546	85.458	85.6	85.7622	85.9309	86.0974	86.2574	86.4094	86.5529	86.6868	86.8077	86.9097	86.9858	87.0282	87.03	86.9863	86.8957	86.7612	86.5905	86.394	86.1792	85.9466	85.6911	85.4089	85.1058
98.6019	98.3955	98.221	98.0747	97.9544	97.8572	97.7833	97.7417	97.7502	97.8277	97.9817	98.2002	98.4537	98.7045	98.9163	99.0586	99.109	99.0542	98.8941	98.6462	98.3486	98.0531	97.811	97.6574	97.603	97.6375	97.7407	97.8927	98.0787	98.2905	98.5248	98.7804	99.0557	99.3476	99.65	99.953	100.244	100.512	100.746	100.935	101.075	101.163	101.204	101.206	101.182	101.146	101.115	101.099	101.109	101.149
35.0665	35.1437	35.2069	35.2493	35.2723	35.2833	35.2879	35.285	35.2766	35.2768	35.3118	35.4127	35.6057	35.9024	36.2958	36.7616	37.2672	37.781	38.2782	38.7443	39.1761	39.5763	39.9497	40.3031	40.647	40.9966	41.3686	41.775	42.2178	42.6898	43.1816	43.6857	44.1957	44.7068	45.2151	45.718	46.2157	46.7124	47.2151	47.7305	48.262	48.809	49.367	49.927	50.4784	51.0133	51.5288	52.0273	52.5122	52.9841
[truncated: 51 more columns]
