# Supplementary material for: Speed-dependent changes in the arm swing during independent walking in individuals after stroke
Source: PLoS One. 2025 Jan 3;20(1):e0315332. doi: 10.1371/journal.pone.0315332 (PMC11698429; doi:10.1371/journal.pone.0315332)
Supplement: S2 File — (ZIP) [file pone.0315332.s002.zip › Available data/P_Elbow flexion_CWS_1_1.xlsx]

## Sheet: Sheet2
35.9278	36.0642	36.2131	36.3727	36.5337	36.68	36.7943	36.8604	36.8688	36.8202	36.7253	36.6057	36.4921	36.4164	36.4034	36.4669	36.6075	36.8109	37.0542	37.3149	37.5751	37.8247	38.0647	38.3065	38.5675	38.8679	39.2249	39.6452	40.1223	40.6418	41.1856	41.7339	42.2672	42.7694	43.2303	43.6466	44.021	44.3579	44.6614	44.9367	45.189	45.4202	45.6278	45.8071	45.9537	46.0664	46.1483	46.2045	46.2379	46.2468
36.7928	36.4672	36.13	35.8221	35.5777	35.4107	35.2989	35.1891	35.0301	34.8149	34.5944	34.4485	34.4435	34.6086	34.9323	35.3699	35.86	36.3381	36.7435	37.0282	37.1665	37.162	37.0405	36.8352	36.581	36.3108	36.052	35.83	35.67	35.5924	35.6104	35.7295	35.9528	36.2822	36.7157	37.2484	37.87	38.5637	39.3103	40.0927	40.8961	41.7034	42.4947	43.249	43.9442	44.5641	45.108	45.5875	46.0135	46.3877
37.9235	38.0029	38.0893	38.1678	38.2219	38.2396	38.2221	38.1884	38.1693	38.1934	38.2783	38.4277	38.6367	38.8976	39.205	39.5566	39.953	40.3971	40.8946	41.455	42.0897	42.8105	43.6272	44.5446	45.562	46.6736	47.8676	49.1256	50.4238	51.7369	53.0432	54.3242	55.5625	56.7382	57.8327	58.8334	59.7357	60.5412	61.2557	61.8879	62.4493	62.9533	63.4132	63.8397	64.2409	64.6226	64.9904	65.35	65.7064	66.0605
68.4646	68.3487	68.236	68.1268	68.0161	67.894	67.7494	67.5766	67.3803	67.1755	66.982	66.8155	66.6815	66.5731	66.4752	66.3707	66.2468	66.0988	65.9305	65.7536	65.5856	65.4473	65.3595	65.34	65.4004	65.5446	65.7689	66.0628	66.4124	66.8025	67.2194	67.6517	68.091	68.5318	68.9693	69.399	69.8154	70.2121	70.5804	70.909	71.1857	71.3983	71.537	71.5953	71.5707	71.4645	71.2808	71.0246	70.7009	70.315
79.2388	79.1252	79.0608	79.0057	78.901	78.6963	78.3879	78.0277	77.6933	77.4486	77.3218	77.3108	77.3989	77.5662	77.7937	78.062	78.3474	78.62	78.8464	78.9965	79.0492	78.9989	78.8559	78.6426	78.39	78.1328	77.9035	77.7286	77.6245	77.5966	77.6432	77.7618	77.9491	78.1996	78.5029	78.842	79.1943	79.5356	79.8427	80.0951	80.2772	80.3804	80.4038	80.3495	80.2181	80.0139	79.7527	79.4642	79.1855	78.9504
91.1801	91.2068	91.2113	91.1719	91.0677	90.8956	90.681	90.4651	90.2921	90.2087	90.2509	90.4229	90.6952	91.0194	91.338	91.596	91.7536	91.7918	91.7239	91.5975	91.4792	91.4347	91.4978	91.6649	91.9083	92.189	92.4708	92.7243	92.9342	93.0967	93.2181	93.315	93.4047	93.4956	93.5832	93.6577	93.7092	93.7275	93.7036	93.6399	93.552	93.4583	93.3732	93.3069	93.2618	93.2259	93.1817	93.1141	93.0075	92.8548
45.1117	44.325	43.5523	42.8005	42.0804	41.4071	40.7982	40.2688	39.8286	39.4864	39.2536	39.1444	39.1705	39.3342	39.6233	40.0128	40.4686	40.9508	41.4168	41.8322	42.1772	42.4448	42.6377	42.7665	42.8463	42.8909	42.9095	42.9043	42.8719	42.8075	42.7097	42.581	42.4276	42.2583	42.0862	41.9287	41.8053	41.7347	41.7303	41.7986	41.9383	42.1405	42.3889	42.6647	42.9506	43.2321	43.4961	43.729	43.9173	44.0516
43.7877	44.1553	44.5085	44.8408	45.1367	45.377	45.5473	45.6465	45.685	45.6808	45.6603	45.6571	45.7088	45.8482	46.0924	46.4365	46.8538	47.3031	47.7429	48.143	48.4876	48.7723	49.0017	49.1831	49.3243	49.4336	49.5191	49.5882	49.6462	49.697	49.7437	49.7889	49.8346	49.8832	49.9363	49.9953	50.0618	50.1375	50.2226	50.3145	50.4082	50.4967	50.5701	50.6176	50.6291	50.5951	50.5082	50.3662	50.1707	49.9231
50.101	50.1076	50.1223	50.1141	50.0299	49.8068	49.4063	48.8489	48.2192	47.6304	47.1786	46.9141	46.8385	46.9164	47.0887	47.2867	47.4459	47.5193	47.4883	47.3686	47.2055	47.0596	46.9907	47.043	47.2366	47.5674	48.0141	48.5476	49.1396	49.7661	50.4089	51.0557	51.6999	52.3391	52.9724	53.5982	54.2118	54.8023	55.3492	55.8201	56.171	56.351	56.3128	56.0254	55.4856	54.723	53.7989	52.7986	51.816	50.9315
45.3088	45.4472	45.5717	45.6636	45.7004	45.6714	45.5834	45.4616	45.3419	45.2586	45.2362	45.2893	45.4211	45.6267	45.8986	46.223	46.5788	46.9419	47.2874	47.5881	47.8194	47.9696	48.0453	48.0694	48.074	48.0925	48.1489	48.2507	48.3911	48.5558	48.7291	48.897	49.0484	49.1771	49.2814	49.3612	49.4156	49.4412	49.4316	49.3805	49.2846	49.1446	48.969	48.7713	48.5644	48.3568	48.1506	47.9426	47.7266	47.4976
55.321	55.3884	55.4537	55.4801	55.4208	55.2524	54.9952	54.6996	54.4185	54.1901	54.0384	53.9818	54.0394	54.2296	54.5611	55.0247	55.5904	56.214	56.8441	57.4331	57.9469	58.3698	58.7026	58.9545	59.1352	59.2529	59.3148	59.3298	59.3114	59.2776	59.2488	59.2439	59.2776	59.3594	59.4911	59.6655	59.8683	60.0806	60.2832	60.4608	60.6028	60.7035	60.7615	60.7784	60.7571	60.7021	60.6211	60.5233	60.4136	60.2862
42.6206	42.4104	42.1985	41.9839	41.7599	41.5201	41.2672	41.0197	40.813	40.6902	40.6862	40.814	41.0584	41.3829	41.7411	42.0866	42.3804	42.5956	42.7179	42.7458	42.6926	42.5872	42.4673	42.3669	42.3096	42.307	42.3598	42.4597	42.5944	42.7521	42.9249	43.1103	43.3102	43.5296	43.775	44.0527	44.3649	44.7085	45.0745	45.4487	45.8118	46.145	46.4376	46.6913	46.9211	47.1502	47.4023	47.6936	48.0262	48.3867
71.6631	71.8062	71.9738	72.1394	72.2627	72.3031	72.2363	72.0738	71.8677	71.6935	71.6197	71.6793	71.8616	72.1212	72.398	72.6359	72.7951	72.8588	72.8347	72.7508	72.6469	72.5644	72.536	72.5785	72.6924	72.8659	73.082	73.3235	73.5757	73.8264	74.0632	74.2718	74.4357	74.5375	74.5611	74.4936	74.3268	74.0586	73.6943	73.2495	72.7512	72.2368	71.7488	71.3272	71.0002	70.7776	70.6471	70.5762	70.5186	70.4266
38.5215	38.5726	38.6582	38.7744	38.9192	39.0928	39.3002	39.5489	39.8449	40.188	40.5702	40.9772	41.3928	41.8019	42.1913	42.5495	42.8638	43.1199	43.3032	43.403	43.4173	43.3575	43.2496	43.1312	43.0437	43.0234	43.0937	43.2619	43.5209	43.8546	44.2447	44.6754	45.1358	45.6198	46.1241	46.6447	47.1746	47.7018	48.2089	48.6757	49.082	49.4126	49.6597	49.8252	49.9177	49.9489	49.929	49.8639	49.7545	49.5977
35.0665	35.1437	35.2069	35.2493	35.2723	35.2833	35.2879	35.285	35.2766	35.2768	35.3118	35.4127	35.6057	35.9024	36.2958	36.7616	37.2672	37.781	38.2782	38.7443	39.1761	39.5763	39.9497	40.3031	40.647	40.9966	41.3686	41.775	42.2178	42.6898	43.1816	43.6857	44.1957	44.7068	45.2151	45.718	46.2157	46.7124	47.2151	47.7305	48.262	48.809	49.367	49.927	50.4784	51.0133	51.5288	52.0273	52.5122	52.9841
[truncated: 51 more columns]
