# Supplementary material for: Speed-dependent changes in the arm swing during independent walking in individuals after stroke
Source: PLoS One. 2025 Jan 3;20(1):e0315332. doi: 10.1371/journal.pone.0315332 (PMC11698429; doi:10.1371/journal.pone.0315332)
Supplement: S2 File — (ZIP) [file pone.0315332.s002.zip › Available data/P_Elbow flexion_CWS_2_1.xlsx]

## Sheet: Sheet2
99.4065	99.3816	99.3473	99.2847	99.1624	98.9451	98.611	98.1697	97.6675	97.1769	96.7773	96.5333	96.4787	96.608	96.8806	97.2339	97.6002	97.9194	98.1448	98.2464	98.213	98.0522	97.7905	97.4692	97.1358	96.8347	96.5995	96.449	96.387	96.4053	96.4896	96.6227	96.7872	96.9659	97.1418	97.2998	97.4279	97.5182	97.5667	97.5751	97.5501	97.501	97.4378	97.3703	97.3067	97.2527	97.2101	97.1755	97.1404	97.0944
68.6644	68.9582	69.2244	69.4359	69.564	69.5821	69.4665	69.2045	68.8101	68.3404	67.8896	67.557	67.4092	67.4606	67.6784	67.9998	68.3456	68.6303	68.7788	68.7425	68.5069	68.0977	67.5799	67.0434	66.5769	66.2477	66.089	66.0995	66.2509	66.5036	66.8199	67.1698	67.5306	67.8816	68.2022	68.4729	68.6771	68.8004	68.8306	68.7596	68.5912	68.348	68.0697	67.8015	67.579	67.4159	67.298	67.1899	67.0549	66.8723
53.4255	53.0573	52.7382	52.4647	52.2178	51.972	51.7104	51.435	51.1669	50.9408	50.7979	50.7693	50.8578	51.0331	51.2433	51.4323	51.558	51.5999	51.5561	51.4413	51.2839	51.1185	50.9751	50.8783	50.8473	50.8914	51.007	51.1814	51.3971	51.633	51.8662	52.0748	52.2431	52.3644	52.4378	52.4648	52.4534	52.4187	52.3784	52.3486	52.3399	52.3529	52.3779	52.3982	52.3956	52.3563	52.2744	52.1551	52.0151	51.8751
66.1205	66.0244	65.8927	65.6761	65.3271	64.8213	64.175	63.454	62.7664	62.2373	61.9744	62.0298	62.3791	62.9459	63.644	64.3932	65.1192	65.7535	66.2452	66.5666	66.7127	66.7021	66.5764	66.3952	66.2233	66.1138	66.0939	66.1573	66.2771	66.4303	66.6088	66.8136	67.0496	67.3241	67.6445	68.013	68.4218	68.8539	69.2874	69.6987	70.0683	70.384	70.6411	70.845	71.0116	71.1526	71.2651	71.336	71.3425	71.2591
79.0687	79.1222	79.1729	79.195	79.1637	79.0721	78.9344	78.7787	78.6452	78.5793	78.6117	78.7368	78.9142	79.0886	79.2125	79.2618	79.2319	79.126	78.9524	78.7312	78.498	78.3023	78.1898	78.18	78.2606	78.3996	78.5664	78.7376	78.8929	79.0166	79.0993	79.1374	79.132	79.0902	79.0236	78.9472	78.8792	78.8354	78.8251	78.8506	78.9069	78.986	79.0721	79.1333	79.1237	79.0062	78.7857	78.5156	78.2681	78.0916
42.0651	42.0695	42.0644	42.0001	41.8335	41.5536	41.1915	40.809	40.4737	40.2408	40.1443	40.1948	40.3814	40.6758	41.0391	41.4291	41.8045	42.1273	42.3668	42.5075	42.5539	42.5278	42.4641	42.4027	42.3823	42.4163	42.5005	42.6237	42.7649	42.8996	43.0092	43.0831	43.1226	43.1435	43.1686	43.2213	43.3207	43.4773	43.6922	43.9536	44.2367	44.5149	44.7662	44.9745	45.1308	45.2297	45.2651	45.2284	45.1026	44.8689
56.9273	57.0516	57.1864	57.3016	57.3546	57.3014	57.1188	56.8198	56.4547	56.0944	55.8092	55.6523	55.6532	55.8193	56.1377	56.5757	57.084	57.6035	58.0761	58.4531	58.7009	58.8028	58.7583	58.5834	58.3085	57.9731	57.6216	57.2969	57.0338	56.8547	56.7671	56.7649	56.8318	56.9454	57.0821	57.2206	57.3452	57.4458	57.5177	57.5596	57.5736	57.563	57.5313	57.4826	57.4228	57.3573	57.2894	57.2167	57.1292	57.0113
85.6868	85.599	85.5255	85.4713	85.4344	85.4069	85.3816	85.3577	85.3434	85.3544	85.4077	85.5134	85.6678	85.8518	86.0346	86.182	86.2638	86.2608	86.1703	86.008	85.8052	85.6018	85.4359	85.3344	85.3086	85.3546	85.458	85.6	85.7622	85.9309	86.0974	86.2574	86.4094	86.5529	86.6868	86.8077	86.9097	86.9858	87.0282	87.03	86.9863	86.8957	86.7612	86.5905	86.394	86.1792	85.9466	85.6911	85.4089	85.1058
98.6019	98.3955	98.221	98.0747	97.9544	97.8572	97.7833	97.7417	97.7502	97.8277	97.9817	98.2002	98.4537	98.7045	98.9163	99.0586	99.109	99.0542	98.8941	98.6462	98.3486	98.0531	97.811	97.6574	97.603	97.6375	97.7407	97.8927	98.0787	98.2905	98.5248	98.7804	99.0557	99.3476	99.65	99.953	100.244	100.512	100.746	100.935	101.075	101.163	101.204	101.206	101.182	101.146	101.115	101.099	101.109	101.149
[truncated: 51 more columns]
