# Supplementary material for: Speed-dependent changes in the arm swing during independent walking in individuals after stroke
Source: PLoS One. 2025 Jan 3;20(1):e0315332. doi: 10.1371/journal.pone.0315332 (PMC11698429; doi:10.1371/journal.pone.0315332)
Supplement: S2 File — (ZIP) [file pone.0315332.s002.zip › Available data/P_Elbow flexion_FWS_1_1.xlsx]

## Sheet: Sheet2
36.0488	36.0782	36.1275	36.1915	36.2599	36.3188	36.3533	36.3517	36.3076	36.2245	36.1186	36.0188	35.9601	35.9736	36.077	36.2716	36.5446	36.874	37.2332	37.5971	37.9487	38.2832	38.6085	38.9429	39.3106	39.735	40.2327	40.8091	41.4591	42.1684	42.9154	43.6747	44.4221	45.1387	45.813	46.4396	47.0177	47.5496	48.0391	48.4886	48.8978	49.2651	49.5882	49.8641	50.0905	50.268	50.4006	50.4951	50.5576	50.5905
43.2317	42.6688	42.0829	41.5018	40.9512	40.4464	39.9787	39.5182	39.04	38.5572	38.1289	37.8354	37.7412	37.8713	38.2073	38.6966	39.2664	39.8394	40.345	40.7293	40.9639	41.0524	41.0289	40.9464	40.86	40.8107	40.8192	40.8905	41.0236	41.2163	41.4681	41.7783	42.1458	42.5701	43.0527	43.5974	44.2078	44.8846	45.624	46.4154	47.2418	48.0797	48.8989	49.6648	50.3478	50.9342	51.4303	51.8563	52.2337	52.575
39.9819	39.8927	39.8054	39.7035	39.5714	39.4015	39.199	38.9835	38.7811	38.6137	38.4908	38.4088	38.3565	38.3228	38.3024	38.2981	38.3193	38.3785	38.489	38.6639	38.9168	39.2617	39.7114	40.2748	40.9547	41.7469	42.6402	43.6167	44.6522	45.7191	46.7892	47.8372	48.843	49.7924	50.6775	51.4965	52.2534	52.9573	53.6214	54.261	54.8923	55.5287	56.1807	56.8567	57.5647	58.3128	59.1093	59.9614	60.8742	61.8485
72.5458	72.3409	72.1508	71.9798	71.8294	71.6963	71.5725	71.448	71.3154	71.1732	71.0257	70.8796	70.739	70.6023	70.4616	70.306	70.1266	69.9202	69.6922	69.4565	69.2332	69.0456	68.9163	68.8633	68.8979	69.0232	69.2345	69.5222	69.8734	70.2748	70.7135	71.1782	71.6598	72.1516	72.6485	73.1467	73.6425	74.131	74.6055	75.0561	75.4708	75.8353	76.1355	76.3582	76.4934	76.5344	76.4793	76.3298	76.0905	75.768
86.6157	86.6554	86.7419	86.8142	86.7803	86.5544	86.1142	85.5243	84.9103	84.4024	84.0865	83.9894	84.0887	84.3289	84.6408	84.9598	85.2376	85.4435	85.5643	85.6038	85.5783	85.5073	85.4051	85.2794	85.1349	84.9763	84.8121	84.6536	84.5148	84.4116	84.3577	84.3598	84.4175	84.5258	84.6746	84.8497	85.0342	85.2095	85.359	85.4729	85.5455	85.5691	85.5305	85.4146	85.2115	84.927	84.5888	84.2437	83.9433	83.7272
87.2237	87.3116	87.3987	87.4596	87.4732	87.4279	87.326	87.183	87.0273	86.905	86.8679	86.9541	87.1697	87.484	87.8404	88.1751	88.4358	88.594	88.6486	88.6276	88.5769	88.5405	88.5507	88.6263	88.7738	88.9891	89.2569	89.5496	89.8352	90.0875	90.2899	90.4362	90.5317	90.5906	90.6299	90.6625	90.6929	90.7174	90.73	90.7247	90.6968	90.6464	90.5814	90.5124	90.4482	90.3956	90.3533	90.3088	90.2479	90.1603
48.5035	47.7655	47.0175	46.2692	45.5309	44.8139	44.1317	43.4994	42.9319	42.4441	42.0543	41.7837	41.6504	41.6613	41.8073	42.0636	42.3948	42.7607	43.1247	43.4604	43.7553	44.012	44.2452	44.4748	44.7189	44.99	45.292	45.6192	45.959	46.2953	46.6109	46.8906	47.123	47.3006	47.4211	47.4887	47.5134	47.5098	47.4955	47.4888	47.5048	47.5534	47.6392	47.7628	47.9203	48.1035	48.3002	48.4951	48.6701	48.8057
42.5944	42.7791	42.9647	43.1394	43.2841	43.3778	43.4074	43.3752	43.3017	43.2214	43.176	43.2046	43.3344	43.5751	43.9161	44.3296	44.7775	45.2214	45.6332	46.0005	46.3265	46.6241	46.9099	47.199	47.5044	47.8364	48.2001	48.593	49.0059	49.4253	49.8375	50.2321	50.6046	50.9579	51.2985	51.6321	51.9628	52.2924	52.6202	52.9425	53.254	53.5472	53.8119	54.0367	54.2105	54.323	54.3669	54.3396	54.2415	54.0709
57.3942	57.4276	57.4778	57.5257	57.5271	57.4171	57.1404	56.6906	56.1261	55.5456	55.0439	54.6769	54.4507	54.3328	54.2719	54.2154	54.1236	53.978	53.7855	53.5747	53.3865	53.2647	53.2476	53.3614	53.6152	54.0013	54.5003	55.0885	55.7425	56.441	57.1663	57.9054	58.6493	59.3929	60.1337	60.8685	61.5907	62.2895	62.9483	63.5405	64.0258	64.35	64.452	64.276	63.7886	62.9911	61.9238	60.6636	59.3145	57.9901
45.6989	45.8412	45.9599	46.0412	46.0696	46.035	45.9383	45.7925	45.62	45.4504	45.3168	45.2496	45.2699	45.3863	45.5922	45.8653	46.1707	46.4684	46.724	46.9168	47.0408	47.1051	47.1322	47.153	47.1977	47.2875	47.4295	47.6178	47.8376	48.0693	48.2939	48.5003	48.685	48.8483	48.9913	49.1143	49.2163	49.2944	49.3424	49.3533	49.3231	49.2549	49.1598	49.0536	48.9487	48.8469	48.7394	48.6128	48.4541	48.2533
59.0025	59.0077	58.9967	58.9456	58.8224	58.6047	58.2973	57.9358	57.5715	57.252	57.0123	56.8733	56.8438	56.9228	57.1018	57.3666	57.6968	58.068	58.454	58.8315	59.1833	59.5015	59.7884	60.0544	60.3117	60.568	60.823	61.0701	61.3	61.5043	61.6783	61.8219	61.9392	62.0363	62.1195	62.1946	62.2656	62.3331	62.3934	62.4399	62.4659	62.4669	62.4405	62.3883	62.3166	62.2364	62.1603	62.0973	62.0492	62.0082
41.1326	40.9546	40.7492	40.504	40.2079	39.8602	39.4783	39.1015	38.7842	38.5802	38.5235	38.6168	38.8344	39.1347	39.4747	39.8187	40.1423	40.4301	40.6725	40.8674	41.0246	41.1656	41.3163	41.4995	41.7307	42.0157	42.3518	42.7291	43.1322	43.544	43.9485	44.3339	44.6925	45.0213	45.3216	45.5994	45.864	46.1252	46.3908	46.6638	46.9422	47.2197	47.4899	47.7539	48.0226	48.3135	48.6446	49.0293	49.472	49.9649
85.4235	85.6056	85.788	85.9613	86.1045	86.1869	86.1738	86.0396	85.7822	85.4305	85.037	84.6617	84.3539	84.1407	84.0247	83.989	84.0069	84.0527	84.1098	84.1736	84.2504	84.3511	84.4858	84.6602	84.8741	85.1219	85.3952	85.6839	85.9781	86.2681	86.5438	86.7939	87.005	87.1611	87.2441	87.2358	87.1189	86.8798	86.5109	86.0144	85.4058	84.7159	83.9896	83.2804	82.641	82.1128	81.7175	81.4526	81.2938	81.2017
35.2692	35.3431	35.4572	35.6108	35.8066	36.0485	36.344	36.7056	37.146	37.6668	38.2535	38.8787	39.5119	40.1259	40.6992	41.2142	41.6567	42.0174	42.2934	42.4885	42.6139	42.6905	42.7498	42.8299	42.968	43.1923	43.5171	43.9423	44.4556	45.0375	45.6654	46.3177	46.9763	47.6281	48.2642	48.8778	49.4621	50.0083	50.5041	50.9339	51.2819	51.5374	51.6993	51.7766	51.7846	51.7394	51.6516	51.523	51.3479	51.1183
35.2043	35.2353	35.2583	35.2625	35.242	35.1974	35.1345	35.0625	34.9973	34.962	34.9813	35.0729	35.2441	35.4899	35.7951	36.1388	36.5026	36.879	37.2719	37.6913	38.1481	38.6534	39.2211	39.8641	40.5898	41.3976	42.2761	43.2047	44.159	45.1163	46.0583	46.9704	47.8393	48.654	49.4067	50.0957	50.7261	51.3077	51.8526	52.3746	52.8882	53.4045	53.9303	54.4693	55.0236	55.5949	56.1849	56.7957	57.4268	58.072
[truncated: 51 more columns]
