# Supplementary material for: Speed-dependent changes in the arm swing during independent walking in individuals after stroke
Source: PLoS One. 2025 Jan 3;20(1):e0315332. doi: 10.1371/journal.pone.0315332 (PMC11698429; doi:10.1371/journal.pone.0315332)
Supplement: S2 File — (ZIP) [file pone.0315332.s002.zip › Available data/P_Elbow flexion_FWS_2_1.xlsx]

## Sheet: Sheet2
107.209	107.185	107.154	107.093	106.965	106.721	106.321	105.765	105.098	104.407	103.798	103.36	103.147	103.164	103.367	103.686	104.04	104.358	104.589	104.706	104.701	104.588	104.393	104.153	103.905	103.687	103.523	103.428	103.404	103.443	103.532	103.656	103.8	103.953	104.104	104.244	104.365	104.464	104.536	104.582	104.605	104.607	104.595	104.571	104.538	104.498	104.454	104.408	104.358	104.302
71.6712	72.1185	72.5868	73.0236	73.3797	73.6096	73.6802	73.5783	73.3187	72.9488	72.541	72.1749	71.9128	71.7835	71.7774	71.8514	71.9397	71.9731	71.8967	71.6826	71.3362	70.8969	70.429	70.0053	69.6876	69.512	69.4836	69.5816	69.7704	70.0112	70.2704	70.5233	70.7557	70.9619	71.1413	71.2945	71.4211	71.5187	71.5829	71.6089	71.594	71.5398	71.4532	71.346	71.2322	71.124	71.0241	70.92	70.7897	70.6131
63.995	63.6717	63.3882	63.1339	62.884	62.6116	62.3054	61.9766	61.6539	61.3745	61.1739	61.0731	61.0681	61.13	61.2166	61.2882	61.3169	61.2886	61.2035	61.0768	60.9369	60.8182	60.7532	60.7659	60.8662	61.049	61.2993	61.5987	61.9283	62.2686	62.6006	62.9054	63.1643	63.3625	63.4913	63.5483	63.5372	63.4675	63.3531	63.2105	63.0566	62.904	62.7569	62.6121	62.4621	62.2991	62.1207	61.9332	61.7503	61.5837
81.4568	81.4993	81.6389	81.811	81.9435	81.9734	81.8756	81.6731	81.4293	81.2224	81.1157	81.1348	81.2642	81.4632	81.6839	81.8816	82.0269	82.1125	82.1517	82.1759	82.2275	82.3444	82.5459	82.8303	83.1801	83.5708	83.9756	84.3684	84.725	85.0247	85.2489	85.3834	85.4257	85.387	85.291	85.1712	85.0621	84.9887	84.9599	84.9701	85.0062	85.0544	85.1048	85.1541	85.2017	85.243	85.2658	85.2526	85.1865	85.0583
84.314	84.4342	84.5537	84.631	84.6087	84.4417	84.1346	83.7568	83.4175	83.2171	83.2019	83.3466	83.57	83.7746	83.8861	83.8832	83.7947	83.6753	83.5778	83.5358	83.5578	83.6345	83.7487	83.8826	84.0216	84.1562	84.2803	84.3884	84.4758	84.5408	84.5829	84.6029	84.604	84.5913	84.5708	84.5483	84.5285	84.5142	84.5063	84.5063	84.5149	84.5239	84.5111	84.4455	84.2968	84.0522	83.7346	83.4004	83.111	82.9024
44.4712	44.4947	44.56	44.6175	44.612	44.5053	44.297	44.0198	43.7211	43.4488	43.2478	43.1539	43.1843	43.3351	43.5866	43.9054	44.2446	44.5521	44.7856	44.9254	44.9806	44.9825	44.9716	44.9839	45.0444	45.1661	45.3513	45.5881	45.8522	46.1147	46.3457	46.5174	46.6099	46.6163	46.5461	46.4258	46.2972	46.2118	46.2145	46.3297	46.5604	46.8926	47.2987	47.7429	48.1854	48.5877	48.9207	49.1685	49.3192	49.3554
56.3501	56.4105	56.4803	56.5363	56.541	56.4515	56.2419	55.9203	55.5332	55.1507	54.8453	54.6745	54.6721	54.8451	55.1736	55.6135	56.1038	56.5777	56.9757	57.254	57.3889	57.3775	57.2358	56.9954	56.6984	56.3895	56.1086	55.8853	55.7352	55.6605	55.6517	55.6913	55.7588	55.8347	55.9019	55.9473	55.9629	55.9462	55.8999	55.8311	55.7494	55.6648	55.5867	55.5239	55.4838	55.4703	55.4808	55.503	55.5127	55.4764
95.5772	95.5126	95.4626	95.4336	95.4253	95.4312	95.4429	95.4558	95.4721	95.5005	95.5494	95.6199	95.7009	95.7715	95.8075	95.7894	95.7084	95.5709	95.3986	95.2237	95.0814	95.0001	94.9946	95.0637	95.1919	95.3555	95.5288	95.6903	95.8254	95.9278	95.9986	96.044	96.0729	96.0934	96.111	96.1268	96.1373	96.1356	96.1144	96.069	95.9987	95.9075	95.8022	95.6894	95.5722	95.4475	95.305	95.1304	94.9138	94.66
103.981	103.899	103.872	103.889	103.938	104.004	104.074	104.15	104.245	104.372	104.538	104.73	104.92	105.075	105.164	105.164	105.066	104.876	104.614	104.313	104.012	103.75	103.555	103.441	103.411	103.456	103.565	103.729	103.94	104.192	104.48	104.794	105.126	105.464	105.794	106.102	106.375	106.599	106.763	106.858	106.879	106.828	106.712	106.546	106.349	106.142	105.946	105.781	105.66	105.592
[truncated: 51 more columns]
