# Supplementary material for: Speed-dependent changes in the arm swing during independent walking in individuals after stroke
Source: PLoS One. 2025 Jan 3;20(1):e0315332. doi: 10.1371/journal.pone.0315332 (PMC11698429; doi:10.1371/journal.pone.0315332)
Supplement: S2 File — (ZIP) [file pone.0315332.s002.zip › Available data/P_Shoulder abduction_CWS_1_1.xlsx]

## Sheet: Sheet2
24.4042	24.457	24.5039	24.5348	24.5431	24.5274	24.4918	24.4419	24.382	24.3172	24.2542	24.1982	24.1498	24.107	24.0733	24.0593	24.0788	24.1428	24.2559	24.4157	24.6125	24.8301	25.0496	25.2534	25.4297	25.5752	25.6956	25.8015	25.9032	26.008	26.1187	26.2351	26.358	26.4884	26.6249	26.7651	26.9074	27.0495	27.1875	27.3173	27.4363	27.5427	27.6352	27.712	27.7715	27.8136	27.8396	27.8515	27.8509	27.8392
12.5332	12.3971	12.2019	11.9672	11.7199	11.4885	11.3071	11.2134	11.2271	11.3365	11.512	11.7246	11.953	12.1897	12.4434	12.7318	13.0737	13.4772	13.9274	14.394	14.8517	15.2918	15.7156	16.1243	16.5143	16.8779	17.209	17.5062	17.7723	18.0106	18.2241	18.4164	18.593	18.7623	18.9341	19.1154	19.3095	19.5161	19.7314	19.9511	20.1705	20.3839	20.5813	20.7472	20.8626	20.9115	20.887	20.7941	20.6451	20.4523
5.9607	6.2404	6.54646	6.87234	7.22006	7.59647	8.00212	8.42387	8.83818	9.22297	9.56887	9.88256	10.182	10.4872	10.8124	11.1616	11.5281	11.8971	12.251	12.5738	12.8546	13.089	13.2797	13.437	13.5777	13.7231	13.8957	14.1134	14.3853	14.7113	15.0837	15.4889	15.9102	16.3293	16.7294	17.0973	17.4245	17.7066	17.9432	18.1361	18.2881	18.4031	18.4859	18.5419	18.577	18.5982	18.6142	18.6353	18.6737	18.7388
23.6802	23.6926	23.6923	23.6819	23.6661	23.6499	23.6402	23.6469	23.6847	23.773	23.9325	24.1804	24.5246	24.959	25.4629	26.0039	26.5431	27.0434	27.4749	27.8196	28.0711	28.234	28.3194	28.3415	28.3146	28.2508	28.1593	28.0459	27.915	27.7703	27.6163	27.4593	27.3073	27.17	27.0567	26.9748	26.9286	26.9195	26.9464	27.0062	27.0946	27.2071	27.3399	27.4894	27.6505	27.8144	27.9668	28.086	28.1444	28.1132
23.4064	23.5356	23.644	23.736	23.8117	23.8617	23.8677	23.8239	23.7544	23.6981	23.6848	23.728	23.8313	23.9936	24.2076	24.4593	24.7294	24.9959	25.239	25.4462	25.6123	25.7372	25.8234	25.8741	25.8917	25.8763	25.8242	25.731	25.5945	25.4156	25.1978	24.9463	24.6665	24.3647	24.0484	23.7265	23.4065	23.0946	22.7974	22.5228	22.2782	22.0673	21.888	21.7291	21.5671	21.3687	21.0989	20.7331	20.2683	19.7253
27.1056	27.0147	26.9274	26.8417	26.7513	26.6511	26.5444	26.4427	26.3591	26.3086	26.3057	26.3549	26.4477	26.566	26.6899	26.8061	26.9106	27.0084	27.1083	27.2135	27.3179	27.4161	27.4959	27.5404	27.5337	27.471	27.3633	27.223	27.0685	26.9213	26.7953	26.6949	26.6228	26.5837	26.5723	26.5772	26.5875	26.5967	26.6023	26.6033	26.6002	26.5958	26.5916	26.5891	26.5946	26.6107	26.6324	26.6491	26.6419	26.5902
19.2609	19.3356	19.373	19.3716	19.3324	19.2623	19.1727	19.0773	18.9924	18.9368	18.9296	18.9859	19.1135	19.3122	19.5792	19.9122	20.3088	20.76	21.2472	21.7448	22.2258	22.6634	23.0367	23.3338	23.5526	23.6978	23.7795	23.8102	23.8027	23.7674	23.7104	23.6359	23.5479	23.4509	23.3488	23.2457	23.1463	23.0566	22.9839	22.9355	22.917	22.9317	22.9794	23.0564	23.1554	23.2664	23.3774	23.474	23.5385	23.5503
19.8803	19.939	19.9866	20.007	19.9903	19.9347	19.8427	19.7156	19.5554	19.3717	19.1845	19.0173	18.8913	18.8221	18.8194	18.8878	19.0258	19.226	19.4766	19.765	20.0787	20.4052	20.7307	21.0386	21.3099	21.5291	21.6887	21.7903	21.842	21.8554	21.843	21.8158	21.7824	21.7494	21.7215	21.7022	21.6939	21.6983	21.7162	21.7464	21.786	21.8316	21.8785	21.9218	21.9589	21.9892	22.0132	22.0316	22.0422	22.0373
12.0129	11.9436	11.8517	11.7301	11.5715	11.3828	11.1976	11.0729	11.0682	11.2237	11.5474	12.012	12.5632	13.1387	13.6894	14.1955	14.6656	15.1191	15.563	15.9802	16.3358	16.5963	16.7429	16.7765	16.7166	16.5949	16.4468	16.3032	16.1845	16.1003	16.0536	16.0459	16.0784	16.1517	16.2647	16.4136	16.5925	16.7945	17.0116	17.2326	17.4416	17.6182	17.7383	17.775	17.7006	17.4903	17.1288	16.6162	15.968	15.2068
21.8564	21.8208	21.7773	21.7294	21.6832	21.6452	21.6211	21.6157	21.6298	21.6587	21.6949	21.7324	21.7696	21.8125	21.8771	21.9831	22.1457	22.3698	22.6477	22.9595	23.2783	23.5791	23.8423	24.0555	24.2142	24.3228	24.3906	24.4301	24.4552	24.4782	24.5063	24.5425	24.5861	24.6362	24.6928	24.7564	24.8254	24.8956	24.961	25.0157	25.0543	25.0739	25.0757	25.065	25.0495	25.0352	25.0214	24.9982	24.9492	24.8591
14.5857	14.5315	14.4653	14.3852	14.2917	14.1886	14.0833	13.9879	13.9159	13.8769	13.874	13.9057	13.9696	14.063	14.1823	14.3234	14.4829	14.658	14.8433	15.0311	15.2143	15.3888	15.5559	15.7196	15.8834	16.0486	16.2121	16.3674	16.5071	16.6257	16.7207	16.7926	16.8443	16.8798	16.9026	16.9147	16.9154	16.9023	16.8721	16.8224	16.7507	16.6558	16.5382	16.4001	16.2447	16.0768	15.9033	15.7311	15.5635	15.3968
8.67637	8.58676	8.49883	8.41027	8.3207	8.23128	8.14634	8.07462	8.02894	8.0225	8.06382	8.15413	8.28846	8.45904	8.65752	8.87453	9.09958	9.32162	9.52892	9.70898	9.85046	9.94696	9.99827	10.009	9.98663	9.94085	9.88144	9.81734	9.75617	9.70441	9.66693	9.64652	9.64366	9.65694	9.68344	9.71915	9.75939	9.79955	9.83534	9.8625	9.87675	9.87438	9.85378	9.81649	9.76675	9.70972	9.64887	9.58346	9.50671	9.40728
17.9966	18.0352	18.0671	18.0989	18.1438	18.221	18.3516	18.552	18.8271	19.1693	19.5632	19.9918	20.4405	20.8984	21.3568	21.8082	22.2451	22.6604	23.0484	23.4054	23.7305	24.0254	24.294	24.5398	24.7654	24.972	25.1606	25.3319	25.4877	25.6297	25.76	25.8798	25.9897	26.0896	26.1793	26.2574	26.3216	26.368	26.3917	26.3874	26.3498	26.2756	26.165	26.0217	25.8519	25.6618	25.453	25.2188	24.9419	24.5971
25.8615	25.7064	25.5543	25.4116	25.2862	25.1879	25.1274	25.115	25.1593	25.2652	25.4317	25.6511	25.9108	26.1958	26.4925	26.7897	27.0778	27.3468	27.5844	27.7771	27.9131	27.9858	27.9972	27.957	27.8792	27.7782	27.665	27.5468	27.4282	27.313	27.2065	27.1149	27.0449	27.0025	26.9913	27.0119	27.0607	27.1301	27.2086	27.283	27.3398	27.3675	27.3579	27.3066	27.2121	27.0738	26.8909	26.6634	26.3939	26.0896
18.2977	18.3929	18.449	18.4586	18.4187	18.3331	18.2136	18.0749	17.9276	17.7769	17.6269	17.4847	17.3569	17.2481	17.1619	17.1007	17.0644	17.0485	17.0453	17.0468	17.0453	17.0324	16.9997	16.9408	16.853	16.7393	16.6076	16.4681	16.3299	16.199	16.0795	15.9729	15.8773	15.7882	15.7003	15.6069	15.5024	15.3835	15.2505	15.1064	14.9561	14.8044	14.6563	14.5173	14.393	14.2883	14.2082	14.1582	14.1435	14.1676
[truncated: 51 more columns]
