# Supplementary material for: Speed-dependent changes in the arm swing during independent walking in individuals after stroke
Source: PLoS One. 2025 Jan 3;20(1):e0315332. doi: 10.1371/journal.pone.0315332 (PMC11698429; doi:10.1371/journal.pone.0315332)
Supplement: S2 File — (ZIP) [file pone.0315332.s002.zip › Available data/P_Shoulder abduction_CWS_2_1.xlsx]

## Sheet: Sheet2
27.8114	27.7965	27.7818	27.7741	27.7836	27.8177	27.8731	27.9327	27.9783	28.0081	28.0425	28.1153	28.2569	28.4783	28.7676	29.0978	29.4394	29.7675	30.0618	30.3041	30.4766	30.5634	30.5557	30.4582	30.2906	30.0834	29.8696	29.6765	29.5208	29.4084	29.3358	29.2928	29.2659	29.241	29.2067	29.157	29.0921	29.0175	28.9422	28.8778	28.8359	28.8262	28.8539	28.9188	29.015	29.1317	29.2524	29.3554	29.4155	29.4087
21.019	21.3594	21.711	22.0676	22.4196	22.7491	23.0391	23.2856	23.5046	23.7312	24.0035	24.3426	24.7464	25.1979	25.6748	26.1538	26.6126	27.0298	27.3834	27.6503	27.8103	27.8552	27.7981	27.6686	27.5006	27.3221	27.1509	26.9935	26.8456	26.6975	26.5385	26.36	26.1576	25.9321	25.6885	25.4341	25.1766	24.9236	24.6825	24.4599	24.264	24.1064	23.9993	23.9508	23.9597	24.011	24.0758	24.1202	24.1166	24.0519
12.0717	12.0139	11.8856	11.6874	11.4321	11.1407	10.8256	10.4882	10.1322	9.77664	9.45214	9.1887	9.00723	8.91711	8.91628	8.99569	9.14912	9.37714	9.6833	10.0687	10.5261	11.0355	11.5685	12.099	12.6079	13.0835	13.5211	13.9242	14.3018	14.6651	15.0209	15.3683	15.7001	16.0054	16.2718	16.492	16.6686	16.8087	16.916	16.9896	17.0276	17.0269	16.979	16.8743	16.7084	16.4823	16.2021	15.8802	15.5343	15.1806
20.4221	20.3561	20.3111	20.3117	20.3769	20.5095	20.6907	20.8865	21.0681	21.2232	21.3579	21.4847	21.6104	21.7437	21.9017	22.1032	22.367	22.706	23.1209	23.6008	24.1241	24.6616	25.1827	25.6585	26.0638	26.3804	26.5998	26.7205	26.7449	26.68	26.5377	26.3279	26.062	25.7596	25.4426	25.1268	24.8199	24.5225	24.23	23.9325	23.6169	23.2752	22.9133	22.5456	22.1886	21.8552	21.5409	21.2243	20.8827	20.5034
14.3673	14.1883	14.0451	13.9704	13.9843	14.0884	14.2746	14.5237	14.7979	15.0479	15.2391	15.3702	15.4689	15.5716	15.7051	15.8767	16.0787	16.2983	16.5251	16.7512	16.9671	17.1632	17.3343	17.4793	17.5983	17.6911	17.7611	17.8159	17.862	17.9028	17.9385	17.9664	17.983	17.9862	17.9749	17.9508	17.9209	17.8944	17.8794	17.8835	17.9154	17.9847	18.0948	18.2272	18.338	18.3805	18.3366	18.2305	18.1159	18.036
6.80788	6.58665	6.33142	6.06564	5.8237	5.63568	5.51512	5.46043	5.45886	5.49439	5.55847	5.65485	5.79431	5.98639	6.23805	6.55427	6.93627	7.37906	7.87019	8.39227	8.92582	9.44948	9.94255	10.3872	10.7671	11.0706	11.2946	11.4449	11.5315	11.5638	11.5486	11.4901	11.3895	11.247	11.0625	10.836	10.5685	10.2647	9.93514	9.59224	9.24645	8.90799	8.58718	8.29358	8.03722	7.82567	7.65994	7.53296	7.42749	7.31958
9.62254	9.62709	9.61612	9.58938	9.54595	9.48298	9.39426	9.27404	9.12567	8.96692	8.82696	8.73819	8.72711	8.80875	8.9848	9.24424	9.56771	9.93155	10.3098	10.6768	11.0104	11.2938	11.517	11.6769	11.7775	11.8278	11.8396	11.8257	11.7979	11.7666	11.7395	11.7208	11.7108	11.7072	11.7057	11.701	11.6876	11.6612	11.6197	11.5642	11.4974	11.4221	11.3413	11.2581	11.1761	11.0986	11.0273	10.96	10.8898	10.8056
18.3388	18.4714	18.5589	18.6094	18.6413	18.6814	18.7549	18.8789	19.0606	19.2973	19.5808	19.9011	20.2466	20.6049	20.9647	21.3174	21.655	21.9708	22.2621	22.5299	22.7771	23.0047	23.2115	23.3945	23.5506	23.6776	23.7748	23.8433	23.8864	23.9081	23.9115	23.8987	23.8726	23.8361	23.7912	23.7393	23.6821	23.6212	23.557	23.4895	23.4204	23.3533	23.2929	23.2423	23.1995	23.1531	23.0821	22.9615	22.7708	22.5025
10.5546	10.3107	10.0432	9.74586	9.42361	9.09387	8.78413	8.52688	8.35256	8.28364	8.33153	8.49601	8.76682	9.12848	9.56641	10.0702	10.6327	11.2468	11.9029	12.5883	13.2875	13.9818	14.6511	15.2774	15.8469	16.3493	16.7777	17.1293	17.4037	17.601	17.7215	17.7677	17.7455	17.6637	17.5312	17.355	17.1417	16.897	16.6244	16.3263	16.0061	15.6686	15.3181	14.9589	14.5956	14.2325	13.8725	13.5176	13.1702	12.8321
[truncated: 51 more columns]
