# Supplementary material for: Speed-dependent changes in the arm swing during independent walking in individuals after stroke
Source: PLoS One. 2025 Jan 3;20(1):e0315332. doi: 10.1371/journal.pone.0315332 (PMC11698429; doi:10.1371/journal.pone.0315332)
Supplement: S2 File — (ZIP) [file pone.0315332.s002.zip › Available data/P_Shoulder abduction_FWS.xlsx]

## Sheet: Sheet2
29.0115	28.9364	28.8918	28.8853	28.9281	29.0256	29.1673	29.3233	29.462	29.5751	29.686	29.8367	30.0655	30.3898	30.8012	31.2703	31.7577	32.2247	32.6389	32.9748	33.2122	33.3374	33.347	33.252	33.077	32.8563	32.6272	32.4218	32.2612	32.154	32.0979	32.0819	32.0904	32.1061	32.1142	32.1042	32.0709	32.0144	31.9398	31.8546	31.7682	31.6896	31.6264	31.5827	31.5588	31.5515	31.5536	31.5525	31.5317	31.4735
21.368	21.6519	22.0037	22.4122	22.8634	23.3338	23.7955	24.2247	24.6168	24.9914	25.3814	25.8128	26.2982	26.8453	27.4622	28.1446	28.8601	29.5505	30.1525	30.6203	30.9362	31.108	31.1591	31.1189	31.0163	30.8742	30.7065	30.5172	30.3033	30.0602	29.7851	29.4781	29.1418	28.7812	28.4029	28.014	27.6222	27.2368	26.8685	26.5295	26.2311	25.9827	25.7892	25.6511	25.564	25.5191	25.5001	25.4851	25.4518	25.3823
26.2642	26.304	26.3327	26.3426	26.3289	26.2915	26.2334	26.159	26.0722	25.9772	25.8808	25.7914	25.7174	25.6652	25.6394	25.6437	25.6825	25.7606	25.8793	26.0331	26.2096	26.3926	26.5673	26.7236	26.8585	26.9769	27.0888	27.2036	27.327	27.461	27.6061	27.7614	27.9252	28.0958	28.2718	28.4512	28.6316	28.8105	28.9857	29.1553	29.3175	29.4707	29.6136	29.7449	29.8629	29.966	30.0522	30.1201	30.1691	30.2
15.9978	15.8845	15.7218	15.5094	15.2587	14.9925	14.7442	14.5546	14.4577	14.4649	14.5632	14.7253	14.9235	15.1388	15.3655	15.611	15.8892	16.2103	16.5725	16.9602	17.35	17.7224	18.0713	18.4037	18.7323	19.067	19.4126	19.7679	20.1259	20.4757	20.8056	21.1073	21.3783	21.6219	21.8454	22.0579	22.2691	22.4884	22.7208	22.9666	23.2209	23.4755	23.7168	23.927	24.0865	24.1786	24.1963	24.144	24.034	23.879
0.75075	0.89568	1.09789	1.35457	1.67094	2.05976	2.52874	3.07047	3.66013	4.26497	4.85948	5.43604	6.00422	6.58125	7.18123	7.80806	8.45351	9.09958	9.72383	10.3057	10.8314	11.2964	11.7054	12.0706	12.4091	12.7404	13.0832	13.453	13.8606	14.3113	14.8049	15.3367	15.8991	16.482	17.0737	17.6617	18.2345	18.782	19.297	19.7759	20.2182	20.6251	20.9981	21.3392	21.6511	21.9394	22.2133	22.4862	22.7736	23.0902
11.6204	11.8384	12.0124	12.1261	12.1753	12.1683	12.112	12.0052	11.8483	11.6572	11.462	11.2944	11.1786	11.13	11.1539	11.245	11.3915	11.5825	11.8108	12.0709	12.3571	12.6604	12.9708	13.2789	13.5774	13.8625	14.1362	14.406	14.6816	14.9701	15.2729	15.5851	15.8969	16.1969	16.4741	16.7204	16.9309	17.1044	17.2449	17.3603	17.4577	17.5403	17.6054	17.6438	17.6425	17.5887	17.4745	17.3007	17.0776	16.8181
23.1975	23.2581	23.3195	23.3786	23.435	23.4916	23.5551	23.6352	23.7442	23.8963	24.1069	24.3909	24.7589	25.2124	25.7402	26.3173	26.908	27.4729	27.9763	28.3924	28.7085	28.9232	29.0442	29.085	29.061	28.9867	28.8742	28.7327	28.5689	28.3887	28.1973	28.0005	27.8053	27.6203	27.4551	27.3188	27.2196	27.1633	27.1524	27.186	27.2606	27.3714	27.5134	27.6817	27.871	28.0749	28.2833	28.48	28.6415	28.7374
20.5357	20.5643	20.638	20.7634	20.9449	21.1763	21.4428	21.7267	22.016	22.3105	22.6185	22.9469	23.2956	23.6565	24.0168	24.365	24.6959	25.011	25.3143	25.6089	25.8953	26.1715	26.4352	26.6844	26.9179	27.1331	27.3237	27.4801	27.5935	27.6564	27.6612	27.6012	27.4743	27.284	27.0363	26.7374	26.3929	26.0064	25.579	25.1128	24.6113	24.0797	23.5266	22.9662	22.4126	21.8713	21.3385	20.8062	20.27	19.7342
30.0934	30.0909	30.0631	30.0153	29.942	29.8241	29.6378	29.3852	29.1157	28.9071	28.8225	28.8865	29.0872	29.3895	29.7454	30.1052	30.4265	30.677	30.8352	30.8923	30.854	30.7375	30.5639	30.3539	30.1245	29.888	29.6505	29.4126	29.1732	28.933	28.6931	28.4531	28.2095	27.9572	27.6925	27.4151	27.1274	26.8347	26.5464	26.2739	26.0242	25.7934	25.566	25.3158	25.0085	24.6093	24.0959	23.4734	22.7847	22.1034
32.7998	32.7241	32.6561	32.5881	32.5116	32.4149	32.2885	32.1357	31.9749	31.8344	31.7448	31.7316	31.805	31.9467	32.1182	32.2794	32.4019	32.4761	32.5079	32.5164	32.5251	32.5464	32.5802	32.6209	32.6624	32.6968	32.7155	32.7126	32.6867	32.6427	32.5902	32.5368	32.4876	32.4465	32.4162	32.3972	32.3859	32.3752	32.36	32.339	32.3126	32.2833	32.2592	32.2501	32.2633	32.3026	32.3644	32.4348	32.4943	32.523
19.7085	19.8453	19.9687	20.0734	20.1556	20.2137	20.2498	20.2693	20.2814	20.2994	20.3411	20.426	20.5695	20.7783	21.0487	21.3709	21.7339	22.1261	22.5327	22.9352	23.3124	23.6446	23.9179	24.1265	24.2739	24.3706	24.43	24.4646	24.4828	24.489	24.4854	24.4736	24.4547	24.4282	24.392	24.3449	24.286	24.2161	24.1386	24.0591	23.9848	23.9231	23.8807	23.8621	23.8679	23.895	23.9371	23.9852	24.0272	24.0475
20.4459	20.4599	20.4403	20.3744	20.261	20.1147	19.9541	19.7879	19.6156	19.4418	19.286	19.1754	19.1333	19.1728	19.2958	19.4935	19.7482	20.0378	20.3424	20.6483	20.9462	21.2274	21.4804	21.6945	21.8652	21.9973	22.1011	22.1876	22.2654	22.3401	22.4164	22.4983	22.5899	22.6938	22.8114	22.9424	23.0848	23.2352	23.3887	23.5396	23.681	23.8059	23.909	23.9872	24.0404	24.0708	24.0825	24.0797	24.0625	24.0245
13.5331	13.4599	13.3338	13.1523	12.9089	12.6086	12.2857	12.0086	11.8603	11.9084	12.1841	12.6738	13.3259	14.0694	14.8341	15.5666	16.237	16.8365	17.3634	17.8102	18.1615	18.4025	18.5288	18.5502	18.4905	18.3803	18.2491	18.1192	18.0043	17.9113	17.8444	17.8084	17.8101	17.857	17.9555	18.1084	18.3141	18.5669	18.8586	19.1786	19.512	19.838	20.1303	20.3592	20.4906	20.4871	20.3125	19.941	19.3662	18.6019
16.3005	16.3101	16.2918	16.2522	16.1989	16.1388	16.0747	16.0043	15.9239	15.8328	15.7364	15.6451	15.5719	15.5304	15.5326	15.5864	15.6927	15.8447	16.0284	16.2255	16.4166	16.5869	16.7277	16.8376	16.9214	16.9873	17.044	17.0985	17.1559	17.2191	17.2889	17.3648	17.444	17.5224	17.5951	17.6574	17.7059	17.7396	17.7599	17.7692	17.7706	17.7671	17.7624	17.7602	17.7635	17.7736	17.7894	17.8085	17.8284	17.8474
14.7228	14.5919	14.4519	14.3396	14.3058	14.3901	14.6033	14.9236	15.3047	15.6966	16.0664	16.4074	16.7334	17.0611	17.3963	17.7319	18.053	18.3426	18.5911	18.8007	18.9795	19.1345	19.2685	19.3808	19.4687	19.5325	19.5748	19.5976	19.602	19.5893	19.5617	19.5218	19.4716	19.4145	19.3549	19.2986	19.2524	19.2236	19.2201	19.2518	19.3286	19.4517	19.6061	19.7585	19.8625	19.8767	19.7896	19.6269	19.4361	19.2598
24.286	24.2445	24.1931	24.1347	24.0753	24.0239	23.9906	23.9818	23.9957	24.024	24.0595	24.0999	24.152	24.2299	24.3503	24.5263	24.761	25.0443	25.3548	25.6673	25.9606	26.2215	26.4447	26.6293	26.7778	26.8964	26.9938	27.08	27.1631	27.2492	27.3401	27.4341	27.5285	27.6211	27.7114	27.8001	27.8864	27.9678	28.0399	28.0972	28.1352	28.153	28.1545	28.1478	28.1409	28.1364	28.1283	28.1014	28.0358	27.9142
15.3832	15.3663	15.3183	15.2354	15.1165	14.9673	14.8011	14.6392	14.5053	14.4184	14.3879	14.4136	14.4889	14.6055	14.755	14.929	15.1183	15.3128	15.5031	15.6822	15.8467	15.9969	16.1366	16.2714	16.4079	16.5521	16.7079	16.8761	17.0548	17.2403	17.4288	17.616	17.7973	17.968	18.1235	18.2602	18.3759	18.4694	18.5394	18.5839	18.6006	18.5871	18.5417	18.465	18.3608	18.2373	18.1062	17.9793	17.8642	17.7598
9.37209	9.31728	9.25259	9.17664	9.09183	9.00713	8.93726	8.89987	8.91159	8.98196	9.10865	9.27837	9.47297	9.67636	9.87736	10.0679	10.2394	10.3823	10.4879	10.5539	10.5856	10.5934	10.5877	10.5766	10.5637	10.5497	10.5343	10.5183	10.5037	10.4945	10.4947	10.5069	10.5324	10.5704	10.6179	10.6702	10.7218	10.7662	10.796	10.8054	10.7905	10.7502	10.685	10.5985	10.4969	10.3882	10.2796	10.1745	10.0725	9.96693
6.31826	6.08543	5.80222	5.49046	5.17976	4.90084	4.67394	4.5048	4.39062	4.33099	4.33317	4.40961	4.5713	4.82421	5.17112	5.61152	6.13846	6.73765	7.38858	8.06749	8.75096	9.41736	10.0476	10.6253	11.1375	11.5767	11.9415	12.2347	12.4617	12.6311	12.7521	12.833	12.8803	12.8967	12.8803	12.8239	12.7193	12.5604	12.3423	12.0615	11.7214	11.3342	10.9147	10.4793	10.045	9.62687	9.23662	8.88382	8.57222	8.29536
19.5603	19.3671	19.2034	19.0888	19.042	19.0829	19.2283	19.488	19.8601	20.3273	20.8589	21.4162	21.961	22.4615	22.8962	23.2533	23.5291	23.727	23.8567	23.9319	23.9684	23.9814	23.9843	23.9873	23.9983	24.0226	24.0635	24.1227	24.2008	24.2971	24.4102	24.5375	24.6757	24.8209	24.9688	25.1157	25.2578	25.391	25.51	25.6086	25.6798	25.7186	25.7234	25.6968	25.644	25.5699	25.4752	25.3533	25.1877	24.9533
10.2306	10.2166	10.1862	10.1394	10.0758	9.99427	9.89063	9.75912	9.60079	9.43211	9.28523	9.19964	9.21058	9.3397	9.59003	9.94619	10.3798	10.8565	11.3419	11.8043	12.2193	12.5705	12.8497	13.0563	13.1966	13.2806	13.3191	13.321	13.2934	13.2427	13.1746	13.0935	13.003	12.9061	12.8054	12.7021	12.5967	12.4899	12.3825	12.2757	12.1708	12.0689	11.9712	11.8794	11.7944	11.7159	11.6408	11.5616	11.4647	11.3333
27.1649	27.0145	26.8528	26.6829	26.5145	26.361	26.2365	26.1573	26.1417	26.2053	26.3531	26.5757	26.8513	27.1544	27.463	27.7617	28.0392	28.2862	28.4931	28.6496	28.7469	28.7833	28.7655	28.7075	28.6246	28.5284	28.425	28.3178	28.2103	28.1072	28.015	27.9411	27.8927	27.8758	27.894	27.9465	28.0277	28.1269	28.2293	28.3185	28.3789	28.3982	28.3701	28.2932	28.1702	28.0037	27.7932	27.5345	27.2244	26.8672
19.5122	19.5193	19.4781	19.3976	19.3001	19.2175	19.1835	19.2286	19.3726	19.6166	19.9432	20.327	20.7443	21.176	21.6049	22.0133	22.3837	22.7026	22.9648	23.1731	23.3345	23.4553	23.5382	23.5843	23.5944	23.5703	23.5163	23.4386	23.3442	23.2403	23.1348	23.036	22.9511	22.8852	22.8426	22.8263	22.8365	22.8709	22.925	22.9941	23.0756	23.1678	23.2689	23.3755	23.4804	23.5691	23.6195	23.6053	23.505	23.3101
16.0587	15.7959	15.5053	15.1908	14.8688	14.568	14.3228	14.167	14.1252	14.2082	14.4116	14.7204	15.1149	15.5772	16.0949	16.6584	17.2562	17.873	18.4928	19.1009	19.6859	20.2364	20.7379	21.175	21.5357	21.8132	22.0057	22.1153	22.1473	22.1089	22.0082	21.8544	21.6584	21.4321	21.1863	20.9306	20.6712	20.411	20.1514	19.8936	19.6401	19.3934	19.156	18.9303	18.7179	18.5193	18.3337	18.159	17.9897	17.8187
23.3935	23.6043	23.7623	23.8554	23.8775	23.8291	23.7172	23.5557	23.3649	23.1644	22.9677	22.7816	22.6091	22.4513	22.3056	22.1657	22.0229	21.8691	21.6977	21.5031	21.2821	21.0367	20.7763	20.5157	20.2714	20.0573	19.8825	19.75	19.659	19.606	19.5846	19.586	19.5991	19.6111	19.609	19.5834	19.5292	19.4458	19.3345	19.1972	19.037	18.8585	18.6673	18.4692	18.2712	18.0827	17.9154	17.7814	17.6919	17.6556
[truncated: 51 more columns]
