# Supplementary material for: Speed-dependent changes in the arm swing during independent walking in individuals after stroke
Source: PLoS One. 2025 Jan 3;20(1):e0315332. doi: 10.1371/journal.pone.0315332 (PMC11698429; doi:10.1371/journal.pone.0315332)
Supplement: S2 File — (ZIP) [file pone.0315332.s002.zip › Available data/P_Shoulder abduction_FWS_2_1.xlsx]

## Sheet: Sheet2
29.0115	28.9364	28.8918	28.8853	28.9281	29.0256	29.1673	29.3233	29.462	29.5751	29.686	29.8367	30.0655	30.3898	30.8012	31.2703	31.7577	32.2247	32.6389	32.9748	33.2122	33.3374	33.347	33.252	33.077	32.8563	32.6272	32.4218	32.2612	32.154	32.0979	32.0819	32.0904	32.1061	32.1142	32.1042	32.0709	32.0144	31.9398	31.8546	31.7682	31.6896	31.6264	31.5827	31.5588	31.5515	31.5536	31.5525	31.5317	31.4735
21.368	21.6519	22.0037	22.4122	22.8634	23.3338	23.7955	24.2247	24.6168	24.9914	25.3814	25.8128	26.2982	26.8453	27.4622	28.1446	28.8601	29.5505	30.1525	30.6203	30.9362	31.108	31.1591	31.1189	31.0163	30.8742	30.7065	30.5172	30.3033	30.0602	29.7851	29.4781	29.1418	28.7812	28.4029	28.014	27.6222	27.2368	26.8685	26.5295	26.2311	25.9827	25.7892	25.6511	25.564	25.5191	25.5001	25.4851	25.4518	25.3823
11.6204	11.8384	12.0124	12.1261	12.1753	12.1683	12.112	12.0052	11.8483	11.6572	11.462	11.2944	11.1786	11.13	11.1539	11.245	11.3915	11.5825	11.8108	12.0709	12.3571	12.6604	12.9708	13.2789	13.5774	13.8625	14.1362	14.406	14.6816	14.9701	15.2729	15.5851	15.8969	16.1969	16.4741	16.7204	16.9309	17.1044	17.2449	17.3603	17.4577	17.5403	17.6054	17.6438	17.6425	17.5887	17.4745	17.3007	17.0776	16.8181
20.5357	20.5643	20.638	20.7634	20.9449	21.1763	21.4428	21.7267	22.016	22.3105	22.6185	22.9469	23.2956	23.6565	24.0168	24.365	24.6959	25.011	25.3143	25.6089	25.8953	26.1715	26.4352	26.6844	26.9179	27.1331	27.3237	27.4801	27.5935	27.6564	27.6612	27.6012	27.4743	27.284	27.0363	26.7374	26.3929	26.0064	25.579	25.1128	24.6113	24.0797	23.5266	22.9662	22.4126	21.8713	21.3385	20.8062	20.27	19.7342
14.7228	14.5919	14.4519	14.3396	14.3058	14.3901	14.6033	14.9236	15.3047	15.6966	16.0664	16.4074	16.7334	17.0611	17.3963	17.7319	18.053	18.3426	18.5911	18.8007	18.9795	19.1345	19.2685	19.3808	19.4687	19.5325	19.5748	19.5976	19.602	19.5893	19.5617	19.5218	19.4716	19.4145	19.3549	19.2986	19.2524	19.2236	19.2201	19.2518	19.3286	19.4517	19.6061	19.7585	19.8625	19.8767	19.7896	19.6269	19.4361	19.2598
6.31826	6.08543	5.80222	5.49046	5.17976	4.90084	4.67394	4.5048	4.39062	4.33099	4.33317	4.40961	4.5713	4.82421	5.17112	5.61152	6.13846	6.73765	7.38858	8.06749	8.75096	9.41736	10.0476	10.6253	11.1375	11.5767	11.9415	12.2347	12.4617	12.6311	12.7521	12.833	12.8803	12.8967	12.8803	12.8239	12.7193	12.5604	12.3423	12.0615	11.7214	11.3342	10.9147	10.4793	10.045	9.62687	9.23662	8.88382	8.57222	8.29536
10.2306	10.2166	10.1862	10.1394	10.0758	9.99427	9.89063	9.75912	9.60079	9.43211	9.28523	9.19964	9.21058	9.3397	9.59003	9.94619	10.3798	10.8565	11.3419	11.8043	12.2193	12.5705	12.8497	13.0563	13.1966	13.2806	13.3191	13.321	13.2934	13.2427	13.1746	13.0935	13.003	12.9061	12.8054	12.7021	12.5967	12.4899	12.3825	12.2757	12.1708	12.0689	11.9712	11.8794	11.7944	11.7159	11.6408	11.5616	11.4647	11.3333
19.5122	19.5193	19.4781	19.3976	19.3001	19.2175	19.1835	19.2286	19.3726	19.6166	19.9432	20.327	20.7443	21.176	21.6049	22.0133	22.3837	22.7026	22.9648	23.1731	23.3345	23.4553	23.5382	23.5843	23.5944	23.5703	23.5163	23.4386	23.3442	23.2403	23.1348	23.036	22.9511	22.8852	22.8426	22.8263	22.8365	22.8709	22.925	22.9941	23.0756	23.1678	23.2689	23.3755	23.4804	23.5691	23.6195	23.6053	23.505	23.3101
16.0587	15.7959	15.5053	15.1908	14.8688	14.568	14.3228	14.167	14.1252	14.2082	14.4116	14.7204	15.1149	15.5772	16.0949	16.6584	17.2562	17.873	18.4928	19.1009	19.6859	20.2364	20.7379	21.175	21.5357	21.8132	22.0057	22.1153	22.1473	22.1089	22.0082	21.8544	21.6584	21.4321	21.1863	20.9306	20.6712	20.411	20.1514	19.8936	19.6401	19.3934	19.156	18.9303	18.7179	18.5193	18.3337	18.159	17.9897	17.8187
[truncated: 51 more columns]
