# Supplementary material for: Speed-dependent changes in the arm swing during independent walking in individuals after stroke
Source: PLoS One. 2025 Jan 3;20(1):e0315332. doi: 10.1371/journal.pone.0315332 (PMC11698429; doi:10.1371/journal.pone.0315332)
Supplement: S2 File — (ZIP) [file pone.0315332.s002.zip › Available data/P_Shoulder flexion_CWS.xlsx]

## Sheet: Sheet1
-19.031	-19.1996	-19.3154	-19.3354	-19.1962	-18.8375	-18.241	-17.4575	-16.5939	-15.7668	-15.0627	-14.5241	-14.1552	-13.9328	-13.8175	-13.7663	-13.7424	-13.7173	-13.6698	-13.5862	-13.4627	-13.3061	-13.1335	-12.9696	-12.8413	-12.7703	-12.7676	-12.8324	-12.9547	-13.1193	-13.3104	-13.5135	-13.7167	-13.9104	-14.0872	-14.2416	-14.3684	-14.4627	-14.5207	-14.5407	-14.5218	-14.4647	-14.3725	-14.2513	-14.1093	-13.9557	-13.7979	-13.641	-13.4898	-13.351
0.28565	-0.35505	-1.02785	-1.69696	-2.31025	-2.79989	-3.0971	-3.15204	-2.95097	-2.51932	-1.9079	-1.17191	-0.35539	0.51093	1.40587	2.31758	3.24576	4.19646	5.16714	6.13429	7.0536	7.87276	8.54687	9.04881	9.37324	9.53452	9.55913	9.47637	9.31241	9.08666	8.81121	8.4943	8.14279	7.76451	7.37144	6.97854	6.60079	6.25202	5.9444	5.68577	5.47595	5.30531	5.15651	5.00821	4.83999	4.63738	4.39261	4.09898	3.74578	3.32349
-7.59342	-7.60271	-7.60565	-7.60841	-7.60968	-7.60144	-7.56821	-7.4884	-7.34011	-7.10693	-6.78067	-6.36406	-5.87143	-5.32294	-4.73636	-4.12143	-3.47766	-2.7981	-2.07739	-1.31735	-0.52658	0.28314	1.0969	1.89699	2.66735	3.39761	4.08266	4.72032	5.31039	5.85516	6.36037	6.83556	7.292	7.7399	8.18578	8.63067	9.07063	9.49995	9.91293	10.3023	10.6596	10.9776	11.2506	11.4734	11.6411	11.7478	11.785	11.7445	11.6232	11.4236
-14.3247	-14.3363	-14.3141	-14.3064	-14.3507	-14.4516	-14.5703	-14.6439	-14.62	-14.4851	-14.2703	-14.0344	-13.8341	-13.6966	-13.61	-13.5337	-13.4163	-13.2097	-12.8778	-12.4024	-11.7863	-11.048	-10.2127	-9.30666	-8.35366	-7.36951	-6.36249	-5.34253	-4.32708	-3.33792	-2.39536	-1.51531	-0.7082	0.0216	0.67433	1.25285	1.76043	2.19885	2.56926	2.87397	3.11827	3.31106	3.46265	3.58227	3.67398	3.73089	3.73254	3.64926	3.45376	3.13241
-30.1885	-29.8892	-29.5688	-29.2203	-28.8183	-28.3237	-27.6995	-26.9274	-26.0158	-24.9918	-23.8871	-22.7256	-21.5207	-20.2801	-19.0101	-17.7185	-16.4162	-15.1172	-13.8374	-12.5923	-11.3957	-10.2598	-9.19589	-8.21216	-7.31126	-6.48777	-5.72668	-5.00469	-4.29527	-3.57526	-2.82974	-2.05333	-1.24795	-0.42016	0.41992	1.25901	2.08148	2.87007	3.60656	4.27331	4.85461	5.33678	5.70743	5.95541	6.07149	6.04874	5.88081	5.55902	5.07253	4.41196
-23.5734	-23.8803	-24.2271	-24.6111	-25.0143	-25.4096	-25.7714	-26.0809	-26.3272	-26.51	-26.6433	-26.749	-26.8406	-26.9131	-26.9462	-26.9171	-26.8127	-26.6302	-26.3715	-26.041	-25.6493	-25.2133	-24.7534	-24.2889	-23.8343	-23.3973	-22.9819	-22.5886	-22.2129	-21.845	-21.4735	-21.0888	-20.6864	-20.2672	-19.8358	-19.3995	-18.9694	-18.56	-18.1881	-17.8699	-17.6174	-17.4328	-17.3078	-17.2297	-17.1878	-17.1751	-17.1901	-17.2394	-17.3382	-17.5017
-13.894	-14.2322	-14.6132	-15.0343	-15.4763	-15.9052	-16.2782	-16.5589	-16.729	-16.7908	-16.7592	-16.6493	-16.4688	-16.2171	-15.8907	-15.4887	-15.0165	-14.4865	-13.9154	-13.3222	-12.7255	-12.1436	-11.5926	-11.0853	-10.6291	-10.2248	-9.86701	-9.5458	-9.24922	-8.96575	-8.6859	-8.40272	-8.11152	-7.8094	-7.49482	-7.16754	-6.82871	-6.48058	-6.1258	-5.76708	-5.4075	-5.05083	-4.70153	-4.36477	-4.04606	-3.7507	-3.48347	-3.24961	-3.05771	-2.92243
-15.4793	-15.7851	-15.9928	-16.0793	-16.0103	-15.7664	-15.3546	-14.8065	-14.1736	-13.5226	-12.9237	-12.4271	-12.0426	-11.7464	-11.5038	-11.2833	-11.06	-10.8099	-10.509	-10.144	-9.72218	-9.26864	-8.81481	-8.39819	-8.0593	-7.83453	-7.74744	-7.79853	-7.96618	-8.22327	-8.54293	-8.89078	-9.22917	-9.52537	-9.75511	-9.9069	-9.98553	-10.0075	-9.99487	-9.96389	-9.92053	-9.87535	-9.84732	-9.86089	-9.94865	-10.1421	-10.4611	-10.9169	-11.5083	-12.2041
-4.53058	-4.8496	-5.09476	-5.2097	-5.12636	-4.81235	-4.29911	-3.66102	-2.97098	-2.27239	-1.57666	-0.87497	-0.14975	0.61814	1.44336	2.33027	3.27225	4.25788	5.27862	6.33303	7.42439	8.55187	9.70525	10.8645	12.0007	13.0799	14.0697	14.9435	15.6836	16.283	16.7453	17.0816	17.3077	17.4423	17.5059	17.5212	17.5083	17.4829	17.4577	17.4418	17.4431	17.4682	17.5208	17.5969	17.6752	17.71	17.6397	17.4042	16.964	16.3122
-9.9771	-9.93421	-9.901	-9.86333	-9.80604	-9.71594	-9.57722	-9.37615	-9.10945	-8.79132	-8.44251	-8.08671	-7.75197	-7.45224	-7.17663	-6.90365	-6.61733	-6.31757	-6.02118	-5.75048	-5.52836	-5.38157	-5.32648	-5.35991	-5.45617	-5.57294	-5.67199	-5.72347	-5.71017	-5.63032	-5.49594	-5.32972	-5.15895	-5.00712	-4.88209	-4.7788	-4.68407	-4.5812	-4.45405	-4.29666	-4.11697	-3.9312	-3.75979	-3.62358	-3.53537	-3.49542	-3.49896	-3.54408	-3.63029	-3.75743
-10.1597	-10.2991	-10.4146	-10.5394	-10.7062	-10.9368	-11.229	-11.5535	-11.8645	-12.121	-12.3029	-12.4133	-12.4662	-12.4713	-12.4244	-12.3068	-12.0922	-11.7592	-11.2994	-10.7212	-10.0488	-9.31405	-8.54886	-7.77919	-7.02311	-6.29034	-5.58383	-4.90065	-4.23389	-3.5763	-2.92261	-2.26984	-1.61788	-0.97091	-0.33782	0.26923	0.83767	1.35706	1.82078	2.22784	2.58305	2.89511	3.17528	3.43607	3.68912	3.94304	4.20139	4.46246	4.72031	4.96404
-23.3036	-23.2244	-23.1268	-23.0113	-22.8669	-22.6785	-22.438	-22.1496	-21.8258	-21.477	-21.1074	-20.7187	-20.3172	-19.9165	-19.5301	-19.1615	-18.7981	-18.4153	-17.987	-17.4984	-16.952	-16.3655	-15.7621	-15.1609	-14.5749	-14.0126	-13.4813	-12.9868	-12.5311	-12.1122	-11.7262	-11.3697	-11.0424	-10.7466	-10.4852	-10.2585	-10.0641	-9.89905	-9.76219	-9.65347	-9.573	-9.52017	-9.49388	-9.4945	-9.52433	-9.58546	-9.67921	-9.80748	-9.97367	-10.1823
-9.36179	-9.82303	-10.3516	-10.9211	-11.4785	-11.9461	-12.2495	-12.3506	-12.2592	-12.0171	-11.6759	-11.2838	-10.8815	-10.4952	-10.1266	-9.74807	-9.31338	-8.7804	-8.13178	-7.38115	-6.56303	-5.71758	-4.88193	-4.08818	-3.36108	-2.71343	-2.1438	-1.64006	-1.18712	-0.77281	-0.38976	-0.0345	0.29448	0.59824	0.87822	1.13727	1.38056	1.61671	1.85835	2.12078	2.41832	2.76028	3.14811	3.57285	4.01185	4.42656	4.76357	4.96047	4.9585	4.72185
12.1287	12.1996	12.2325	12.246	12.262	12.2972	12.3522	12.4125	12.4554	12.4564	12.3927	12.2456	12.0063	11.6816	11.2937	10.8733	10.4504	10.0467	9.67096	9.32009	8.98469	8.65563	8.32787	8.00012	7.67163	7.33959	6.99926	6.64599	6.27713	5.8925	5.49338	5.08181	4.66115	4.23603	3.81165	3.3934	2.9862	2.59402	2.21985	1.86553	1.53198	1.21973	0.92905	0.65956	0.40995	0.17834	-0.03713	-0.23856	-0.42908	-0.61239
-19.0399	-19.242	-19.4192	-19.5271	-19.5233	-19.379	-19.0826	-18.6463	-18.1161	-17.5621	-17.0469	-16.5984	-16.2064	-15.84	-15.4728	-15.0967	-14.7132	-14.3235	-13.9318	-13.5511	-13.2007	-12.9019	-12.6725	-12.5218	-12.4486	-12.4436	-12.4944	-12.5867	-12.7059	-12.8403	-12.9815	-13.1224	-13.2586	-13.3903	-13.5238	-13.6692	-13.8386	-14.0445	-14.2958	-14.5976	-14.9498	-15.3448	-15.7661	-16.1911	-16.5969	-16.9714	-17.3143	-17.6227	-17.8813	-18.0654
-15.5135	-15.6559	-15.7767	-15.8434	-15.8279	-15.7179	-15.517	-15.2413	-14.9163	-14.5707	-14.2268	-13.8955	-13.5779	-13.2668	-12.9487	-12.6069	-12.2246	-11.7884	-11.2902	-10.7274	-10.1057	-9.44206	-8.76298	-8.09985	-7.48209	-6.93127	-6.45809	-6.06227	-5.73588	-5.46705	-5.24328	-5.05387	-4.89233	-4.75722	-4.64843	-4.56557	-4.50932	-4.48033	-4.47878	-4.50535	-4.56271	-4.65666	-4.79595	-4.99085	-5.24933	-5.57248	-5.95353	-6.38055	-6.84253	-7.33498
-17.9568	-17.814	-17.6685	-17.4932	-17.2499	-16.9104	-16.4727	-15.9581	-15.3922	-14.7884	-14.1513	-13.4866	-12.8047	-12.1152	-11.4223	-10.7228	-10.0081	-9.26754	-8.49016	-7.66637	-6.79077	-5.86447	-4.89637	-3.90168	-2.89763	-1.90021	-0.9231	0.02217	0.92454	1.77323	2.55993	3.27959	3.93013	4.51214	5.02783	5.47982	5.87116	6.20544	6.48556	6.71295	6.88738	7.00651	7.06523	7.05585	6.96887	6.79372	6.51986	6.13904	5.64704	5.04512
-17.8019	-17.8047	-17.7694	-17.7076	-17.6235	-17.5156	-17.3765	-17.1967	-16.9712	-16.7019	-16.3944	-16.0547	-15.6877	-15.2974	-14.8839	-14.4402	-13.9507	-13.3962	-12.7619	-12.0456	-11.2611	-10.4358	-9.60055	-8.77933	-7.98414	-7.21796	-6.47912	-5.76381	-5.06722	-4.38381	-3.70877	-3.03991	-2.37846	-1.72902	-1.09889	-0.49608	0.07259	0.6022	1.08986	1.53505	1.93929	2.30484	2.63227	2.91774	3.1505	3.3123	3.38044	3.33421	3.16177	2.86265
-8.12895	-8.68849	-9.2964	-9.89266	-10.4054	-10.772	-10.9637	-10.9934	-10.9027	-10.744	-10.5669	-10.4064	-10.2747	-10.1632	-10.0497	-9.90433	-9.69521	-9.39632	-8.9961	-8.50167	-7.93519	-7.3253	-6.70257	-6.0957	-5.52291	-4.99371	-4.51183	-4.07596	-3.67906	-3.30893	-2.95399	-2.60794	-2.2726	-1.95801	-1.67799	-1.44577	-1.27259	-1.16805	-1.14032	-1.19348	-1.32584	-1.53318	-1.80994	-2.14937	-2.54566	-2.99271	-3.48234	-4.00337	-4.5397	-5.07337
-9.40633	-10.3298	-11.3227	-12.3586	-13.3843	-14.3283	-15.1096	-15.6616	-15.9519	-15.9895	-15.8151	-15.4817	-15.0375	-14.5166	-13.9388	-13.3135	-12.6434	-11.9296	-11.1756	-10.3916	-9.59535	-8.8095	-8.05571	-7.34914	-6.69603	-6.09521	-5.54187	-5.03073	-4.55718	-4.11624	-3.70083	-3.30057	-2.90174	-2.4884	-2.04428	-1.55505	-1.01054	-0.40641	0.25443	0.96022	1.68914	2.40963	3.08355	3.67211	4.14286	4.47568	4.66604	4.72472	4.67389	4.54038
0.6851	0.63036	0.55928	0.49332	0.46439	0.50272	0.61956	0.80137	1.01888	1.24057	1.44158	1.6072	1.73184	1.81705	1.86985	1.90159	1.92714	1.96228	2.01926	2.1034	2.21273	2.34002	2.4755	2.60845	2.7276	2.82155	2.8802	2.89677	2.8693	2.80089	2.69915	2.57529	2.44233	2.31195	2.19181	2.08518	1.99181	1.9092	1.83414	1.76385	1.69657	1.6315	1.56894	1.50983	1.45384	1.39843	1.33999	1.27503	1.20069	1.11409
-19.3537	-19.5715	-19.8008	-20.0244	-20.2185	-20.3563	-20.415	-20.3776	-20.2318	-19.9669	-19.5717	-19.0368	-18.3585	-17.5405	-16.594	-15.5343	-14.3786	-13.144	-11.8467	-10.5014	-9.11989	-7.71168	-6.28543	-4.85157	-3.42397	-2.01938	-0.65465	0.6565	1.90531	3.08786	4.20361	5.25401	6.24197	7.17167	8.0484	8.87787	9.66544	10.4151	11.1287	11.805	12.4385	13.019	13.5308	13.9541	14.2662	14.4457	14.4758	14.3472	14.0587	13.6176
-0.05748	-0.24371	-0.49696	-0.80069	-1.12607	-1.43748	-1.70622	-1.91575	-2.06084	-2.14426	-2.17327	-2.15444	-2.08809	-1.9672	-1.78176	-1.52418	-1.19327	-0.7969	-0.3523	0.11568	0.57788	1.00635	1.37977	1.68533	1.91841	2.08222	2.18525	2.23727	2.24632	2.21717	2.15239	2.05434	1.92664	1.7748	1.6061	1.42999	1.2583	1.1029	0.97269	0.87281	0.80415	0.76283	0.74083	0.72901	0.7215	0.71823	0.72136	0.72566	0.712	0.6516
-6.48774	-7.19463	-7.90416	-8.60441	-9.27787	-9.90322	-10.4584	-10.9219	-11.276	-11.5113	-11.6293	-11.6398	-11.5537	-11.3753	-11.1	-10.7184	-10.224	-9.61733	-8.90418	-8.09271	-7.19705	-6.24211	-5.2626	-4.29661	-3.37865	-2.53407	-1.77638	-1.10848	-0.52624	-0.02212	0.41278	0.78872	1.11687	1.40801	1.67174	1.91469	2.13821	2.34004	2.51694	2.66522	2.78041	2.85687	2.88752	2.86484	2.78192	2.63284	2.41379	2.12442	1.76842	1.35416
-25.0293	-25.3885	-25.702	-25.9613	-26.1622	-26.3037	-26.3736	-26.3455	-26.1951	-25.9148	-25.5143	-25.0148	-24.4425	-23.8189	-23.1527	-22.4388	-21.6625	-20.8088	-19.8685	-18.8409	-17.7323	-16.553	-15.3146	-14.0298	-12.7129	-11.3798	-10.0451	-8.71937	-7.40734	-6.10839	-4.82089	-3.5463	-2.28991	-1.05986	0.1343	1.28202	2.37086	3.38703	4.31767	5.153	5.88669	6.51581	7.04165	7.47053	7.81117	8.07041	8.25135	8.35308	8.37224	8.30568
[truncated: 51 more columns]
