# Supplementary material for: Speed-dependent changes in the arm swing during independent walking in individuals after stroke
Source: PLoS One. 2025 Jan 3;20(1):e0315332. doi: 10.1371/journal.pone.0315332 (PMC11698429; doi:10.1371/journal.pone.0315332)
Supplement: S2 File — (ZIP) [file pone.0315332.s002.zip › Available data/P_Shoulder flexion_CWS_2_1.xlsx]

## Sheet: Sheet1
-19.031	-19.1996	-19.3154	-19.3354	-19.1962	-18.8375	-18.241	-17.4575	-16.5939	-15.7668	-15.0627	-14.5241	-14.1552	-13.9328	-13.8175	-13.7663	-13.7424	-13.7173	-13.6698	-13.5862	-13.4627	-13.3061	-13.1335	-12.9696	-12.8413	-12.7703	-12.7676	-12.8324	-12.9547	-13.1193	-13.3104	-13.5135	-13.7167	-13.9104	-14.0872	-14.2416	-14.3684	-14.4627	-14.5207	-14.5407	-14.5218	-14.4647	-14.3725	-14.2513	-14.1093	-13.9557	-13.7979	-13.641	-13.4898	-13.351
0.28565	-0.35505	-1.02785	-1.69696	-2.31025	-2.79989	-3.0971	-3.15204	-2.95097	-2.51932	-1.9079	-1.17191	-0.35539	0.51093	1.40587	2.31758	3.24576	4.19646	5.16714	6.13429	7.0536	7.87276	8.54687	9.04881	9.37324	9.53452	9.55913	9.47637	9.31241	9.08666	8.81121	8.4943	8.14279	7.76451	7.37144	6.97854	6.60079	6.25202	5.9444	5.68577	5.47595	5.30531	5.15651	5.00821	4.83999	4.63738	4.39261	4.09898	3.74578	3.32349
-23.5734	-23.8803	-24.2271	-24.6111	-25.0143	-25.4096	-25.7714	-26.0809	-26.3272	-26.51	-26.6433	-26.749	-26.8406	-26.9131	-26.9462	-26.9171	-26.8127	-26.6302	-26.3715	-26.041	-25.6493	-25.2133	-24.7534	-24.2889	-23.8343	-23.3973	-22.9819	-22.5886	-22.2129	-21.845	-21.4735	-21.0888	-20.6864	-20.2672	-19.8358	-19.3995	-18.9694	-18.56	-18.1881	-17.8699	-17.6174	-17.4328	-17.3078	-17.2297	-17.1878	-17.1751	-17.1901	-17.2394	-17.3382	-17.5017
-15.4793	-15.7851	-15.9928	-16.0793	-16.0103	-15.7664	-15.3546	-14.8065	-14.1736	-13.5226	-12.9237	-12.4271	-12.0426	-11.7464	-11.5038	-11.2833	-11.06	-10.8099	-10.509	-10.144	-9.72218	-9.26864	-8.81481	-8.39819	-8.0593	-7.83453	-7.74744	-7.79853	-7.96618	-8.22327	-8.54293	-8.89078	-9.22917	-9.52537	-9.75511	-9.9069	-9.98553	-10.0075	-9.99487	-9.96389	-9.92053	-9.87535	-9.84732	-9.86089	-9.94865	-10.1421	-10.4611	-10.9169	-11.5083	-12.2041
-19.0399	-19.242	-19.4192	-19.5271	-19.5233	-19.379	-19.0826	-18.6463	-18.1161	-17.5621	-17.0469	-16.5984	-16.2064	-15.84	-15.4728	-15.0967	-14.7132	-14.3235	-13.9318	-13.5511	-13.2007	-12.9019	-12.6725	-12.5218	-12.4486	-12.4436	-12.4944	-12.5867	-12.7059	-12.8403	-12.9815	-13.1224	-13.2586	-13.3903	-13.5238	-13.6692	-13.8386	-14.0445	-14.2958	-14.5976	-14.9498	-15.3448	-15.7661	-16.1911	-16.5969	-16.9714	-17.3143	-17.6227	-17.8813	-18.0654
-8.12895	-8.68849	-9.2964	-9.89266	-10.4054	-10.772	-10.9637	-10.9934	-10.9027	-10.744	-10.5669	-10.4064	-10.2747	-10.1632	-10.0497	-9.90433	-9.69521	-9.39632	-8.9961	-8.50167	-7.93519	-7.3253	-6.70257	-6.0957	-5.52291	-4.99371	-4.51183	-4.07596	-3.67906	-3.30893	-2.95399	-2.60794	-2.2726	-1.95801	-1.67799	-1.44577	-1.27259	-1.16805	-1.14032	-1.19348	-1.32584	-1.53318	-1.80994	-2.14937	-2.54566	-2.99271	-3.48234	-4.00337	-4.5397	-5.07337
0.6851	0.63036	0.55928	0.49332	0.46439	0.50272	0.61956	0.80137	1.01888	1.24057	1.44158	1.6072	1.73184	1.81705	1.86985	1.90159	1.92714	1.96228	2.01926	2.1034	2.21273	2.34002	2.4755	2.60845	2.7276	2.82155	2.8802	2.89677	2.8693	2.80089	2.69915	2.57529	2.44233	2.31195	2.19181	2.08518	1.99181	1.9092	1.83414	1.76385	1.69657	1.6315	1.56894	1.50983	1.45384	1.39843	1.33999	1.27503	1.20069	1.11409
-0.05748	-0.24371	-0.49696	-0.80069	-1.12607	-1.43748	-1.70622	-1.91575	-2.06084	-2.14426	-2.17327	-2.15444	-2.08809	-1.9672	-1.78176	-1.52418	-1.19327	-0.7969	-0.3523	0.11568	0.57788	1.00635	1.37977	1.68533	1.91841	2.08222	2.18525	2.23727	2.24632	2.21717	2.15239	2.05434	1.92664	1.7748	1.6061	1.42999	1.2583	1.1029	0.97269	0.87281	0.80415	0.76283	0.74083	0.72901	0.7215	0.71823	0.72136	0.72566	0.712	0.6516
-6.48774	-7.19463	-7.90416	-8.60441	-9.27787	-9.90322	-10.4584	-10.9219	-11.276	-11.5113	-11.6293	-11.6398	-11.5537	-11.3753	-11.1	-10.7184	-10.224	-9.61733	-8.90418	-8.09271	-7.19705	-6.24211	-5.2626	-4.29661	-3.37865	-2.53407	-1.77638	-1.10848	-0.52624	-0.02212	0.41278	0.78872	1.11687	1.40801	1.67174	1.91469	2.13821	2.34004	2.51694	2.66522	2.78041	2.85687	2.88752	2.86484	2.78192	2.63284	2.41379	2.12442	1.76842	1.35416
[truncated: 51 more columns]
