# Supplementary material for: Speed-dependent changes in the arm swing during independent walking in individuals after stroke
Source: PLoS One. 2025 Jan 3;20(1):e0315332. doi: 10.1371/journal.pone.0315332 (PMC11698429; doi:10.1371/journal.pone.0315332)
Supplement: S2 File — (ZIP) [file pone.0315332.s002.zip › Available data/P_Shoulder flexion_FWS_1_1.xlsx]

## Sheet: Sheet1
-8.56643	-8.5994	-8.61899	-8.6306	-8.63097	-8.60874	-8.54464	-8.41453	-8.1962	-7.8771	-7.45797	-6.95186	-6.38001	-5.7649	-5.12247	-4.45707	-3.76282	-3.03073	-2.25534	-1.43793	-0.58698	0.28303	1.15438	2.00987	2.83572	3.62198	4.36231	5.05385	5.69645	6.29221	6.84592	7.36562	7.86188	8.34532	8.82373	9.30065	9.77591	10.247	10.71	11.1597	11.5905	11.9969	12.3737	12.7148	13.0123	13.2561	13.4341	13.5328	13.5391	13.4436
-15.3607	-15.533	-15.6658	-15.7753	-15.8794	-15.983	-16.0622	-16.072	-15.9762	-15.776	-15.5166	-15.271	-15.1102	-15.0721	-15.1477	-15.2879	-15.4244	-15.4903	-15.433	-15.2213	-14.8479	-14.3288	-13.6967	-12.9895	-12.2405	-11.4721	-10.6948	-9.90963	-9.11472	-8.30948	-7.49782	-6.68927	-5.89767	-5.13781	-4.42253	-3.76289	-3.1701	-2.65523	-2.22615	-1.88424	-1.62324	-1.42963	-1.2836	-1.16299	-1.05159	-0.94892	-0.87516	-0.86529	-0.95425	-1.16244
-33.2163	-33.2936	-33.3294	-33.3116	-33.2102	-32.9777	-32.5647	-31.9377	-31.0907	-30.0427	-28.8243	-27.4639	-25.9802	-24.3835	-22.6824	-20.8917	-19.0352	-17.143	-15.2452	-13.3657	-11.5217	-9.72579	-7.98865	-6.31859	-4.71952	-3.18904	-1.71769	-0.28922	1.1175	2.52524	3.95461	5.42012	6.92739	8.47272	10.0447	11.6258	13.1946	14.7276	16.1999	17.5872	18.8665	20.019	21.0303	21.8903	22.5912	23.1255	23.4838	23.6537	23.6211	23.3716
-15.2639	-15.6164	-16.0096	-16.4477	-16.9219	-17.4106	-17.8767	-18.2762	-18.5697	-18.7328	-18.7602	-18.6608	-18.449	-18.1383	-17.7384	-17.2573	-16.7053	-16.0972	-15.4528	-14.795	-14.1471	-13.5292	-12.9566	-12.4379	-11.9765	-11.571	-11.216	-10.9029	-10.6203	-10.3556	-10.0963	-9.83129	-9.55197	-9.25249	-8.92951	-8.58188	-8.21039	-7.81786	-7.40919	-6.99092	-6.57044	-6.15518	-5.7522	-5.36801	-5.00835	-4.67784	-4.37984	-4.11692	-3.89266	-3.71469
-1.51613	-1.78253	-2.0328	-2.18215	-2.12042	-1.77533	-1.16478	-0.38482	0.45012	1.2626	2.03019	2.77025	3.51804	4.31232	5.18239	6.13846	7.17039	8.25186	9.34961	10.4336	11.4823	12.4841	13.4366	14.3423	15.2053	16.0274	16.8065	17.5363	18.2085	18.8148	19.3525	19.8243	20.2339	20.5862	20.8881	21.1465	21.3667	21.5529	21.7081	21.8353	21.9381	22.0182	22.068	22.0655	21.9705	21.7304	21.299	20.6597	19.8388	18.8983
-7.32164	-7.26427	-7.20426	-7.13059	-7.02995	-6.88739	-6.68935	-6.42791	-6.10069	-5.71648	-5.29176	-4.83958	-4.37182	-3.90112	-3.43635	-2.97727	-2.51778	-2.05307	-1.58286	-1.1192	-0.68562	-0.30704	-0.00557	0.20546	0.32504	0.36264	0.33962	0.29112	0.25543	0.25985	0.31552	0.4152	0.53409	0.64141	0.71514	0.74503	0.73216	0.68942	0.63707	0.59781	0.59014	0.62187	0.68738	0.77347	0.86471	0.94464	0.99972	1.02109	0.99848	0.92336
-13.2938	-13.5145	-13.661	-13.7535	-13.8223	-13.9026	-14.0175	-14.1659	-14.3187	-14.4305	-14.4609	-14.391	-14.2265	-13.9867	-13.6889	-13.3359	-12.9162	-12.4129	-11.8168	-11.1321	-10.3766	-9.57537	-8.75503	-7.93812	-7.14149	-6.37576	-5.64412	-4.94227	-4.26092	-3.58948	-2.91927	-2.24554	-1.56744	-0.88667	-0.20734	0.46309	1.11368	1.73155	2.30436	2.82303	3.2837	3.68799	4.0416	4.35283	4.63161	4.88777	5.12952	5.36271	5.58965	5.80717
-24.5224	-24.5188	-24.5122	-24.4963	-24.4513	-24.3509	-24.1765	-23.927	-23.6172	-23.2659	-22.8876	-22.4902	-22.0781	-21.6555	-21.2242	-20.7804	-20.3141	-19.8134	-19.2715	-18.6912	-18.0842	-17.4656	-16.8488	-16.2428	-15.6538	-15.087	-14.547	-14.0353	-13.5485	-13.0786	-12.617	-12.1586	-11.7031	-11.2529	-10.8122	-10.3862	-9.98025	-9.59909	-9.24714	-8.92875	-8.6481	-8.4089	-8.21355	-8.06262	-7.95498	-7.88896	-7.86407	-7.8825	-7.94844	-8.06662
-9.90209	-10.3831	-10.9307	-11.525	-12.1159	-12.6233	-12.9675	-13.1036	-13.0349	-12.7978	-12.4382	-11.9957	-11.5013	-10.9781	-10.4383	-9.87808	-9.28151	-8.63491	-7.93976	-7.21311	-6.47735	-5.75023	-5.04272	-4.36307	-3.72042	-3.12392	-2.57785	-2.078	-1.61456	-1.17997	-0.77313	-0.39573	-0.0467	0.27896	0.58796	0.88635	1.17947	1.47385	1.77971	2.11293	2.49481	2.94781	3.48808	4.11761	4.81729	5.5415	6.2179	6.75671	7.06831	7.08465
-16.8876	-17.0665	-17.2245	-17.3372	-17.38	-17.3375	-17.207	-16.9936	-16.7066	-16.3628	-15.986	-15.6	-15.2186	-14.8413	-14.4538	-14.0324	-13.5517	-12.9927	-12.3506	-11.6368	-10.8752	-10.0967	-9.3326	-8.60836	-7.93963	-7.33335	-6.78962	-6.30346	-5.86805	-5.47706	-5.12419	-4.80468	-4.51712	-4.26192	-4.04033	-3.85359	-3.70191	-3.5851	-3.50349	-3.45835	-3.45309	-3.4949	-3.59448	-3.76338	-4.00896	-4.33028	-4.71797	-5.15834	-5.63863	-6.15088
-21.6911	-21.5115	-21.3274	-21.1226	-20.868	-20.5342	-20.1068	-19.5955	-19.0276	-18.4288	-17.8097	-17.1679	-16.4999	-15.8077	-15.0967	-14.37	-13.6257	-12.8585	-12.0623	-11.2331	-10.3691	-9.47043	-8.5405	-7.58683	-6.62091	-5.65549	-4.70143	-3.76588	-2.85277	-1.96527	-1.10775	-0.28596	0.49413	1.227	1.90769	2.53225	3.09757	3.60128	4.04179	4.4175	4.72554	4.9609	5.11669	5.18462	5.155	5.01682	4.75982	4.3783	3.87398	3.25592
-20.7359	-20.9315	-21.0674	-21.1391	-21.1383	-21.057	-20.8899	-20.6378	-20.31	-19.9223	-19.4917	-19.0325	-18.5547	-18.0634	-17.5556	-17.0207	-16.4439	-15.8103	-15.1084	-14.3355	-13.5032	-12.6359	-11.7615	-10.9015	-10.0654	-9.25134	-8.45077	-7.65295	-6.84788	-6.02741	-5.18598	-4.32059	-3.43018	-2.5156	-1.58106	-0.63514	0.30963	1.23817	2.13458	2.98429	3.77566	4.50043	5.15283	5.72762	6.21773	6.61263	6.8979	7.05806	7.08208	6.96683
-7.81253	-8.79507	-9.82729	-10.8884	-11.93	-12.8944	-13.7088	-14.3012	-14.6181	-14.6419	-14.3956	-13.9343	-13.3285	-12.6447	-11.9328	-11.2227	-10.5288	-9.85658	-9.20911	-8.58917	-7.99925	-7.44057	-6.91281	-6.41463	-5.9443	-5.49994	-5.07935	-4.67968	-4.2972	-3.92692	-3.56216	-3.19389	-2.81031	-2.39679	-1.93679	-1.41332	-0.81101	-0.1186	0.6679	1.542	2.48455	3.46392	4.43885	5.36339	6.19299	6.89014	7.42834	7.79368	7.9837	8.00458
-21.8316	-22.0323	-22.2422	-22.4504	-22.6359	-22.7692	-22.8209	-22.7711	-22.6103	-22.3303	-21.9165	-21.3499	-20.6168	-19.7148	-18.652	-17.4433	-16.109	-14.6757	-13.1742	-11.6329	-10.0747	-8.51628	-6.97099	-5.45138	-3.97	-2.53817	-1.16392	0.14889	1.40001	2.592	3.72956	4.81914	5.86838	6.88475	7.87409	8.83936	9.78001	10.6928	11.5733	12.416	13.2126	13.9492	14.6044	15.1501	15.5564	15.7968	15.8543	15.7232	15.4082	14.9211
-25.6312	-26.0816	-26.4972	-26.8646	-27.167	-27.3898	-27.5141	-27.5144	-27.3673	-27.0653	-26.6172	-26.0419	-25.3618	-24.5968	-23.7605	-22.8585	-21.8918	-20.8636	-19.7827	-18.662	-17.5172	-16.3636	-15.2141	-14.0775	-12.9566	-11.8471	-10.7388	-9.61915	-8.47668	-7.3016	-6.08743	-4.83308	-3.54386	-2.23089	-0.91025	0.39713	1.66703	2.87523	3.99978	5.02126	5.9239	6.6971	7.3359	7.84146	8.22093	8.4851	8.64403	8.70403	8.66858	8.54197
[truncated: 51 more columns]
