# Supplementary material for: Speed-dependent changes in the arm swing during independent walking in individuals after stroke
Source: PLoS One. 2025 Jan 3;20(1):e0315332. doi: 10.1371/journal.pone.0315332 (PMC11698429; doi:10.1371/journal.pone.0315332)
Supplement: S2 File — (ZIP) [file pone.0315332.s002.zip › Available data/P_Shoulder flexion_FWS_2_1.xlsx]

## Sheet: Sheet1
-19.3534	-19.6652	-19.9162	-20.0514	-19.9867	-19.6364	-18.9582	-17.9903	-16.8441	-15.6583	-14.5491	-13.5853	-12.7852	-12.1289	-11.5754	-11.0825	-10.6206	-10.1759	-9.74659	-9.33823	-8.96098	-8.62842	-8.35614	-8.15961	-8.05216	-8.04305	-8.13522	-8.32423	-8.59931	-8.94538	-9.34513	-9.78095	-10.2365	-10.6964	-11.1458	-11.5705	-11.9581	-12.2992	-12.5866	-12.8153	-12.9835	-13.0919	-13.1428	-13.1389	-13.084	-12.9832	-12.8419	-12.6657	-12.4625	-12.2439
0.86772	0.14722	-0.51992	-1.1099	-1.58729	-1.90898	-2.03382	-1.9367	-1.61573	-1.0877	-0.37667	0.49215	1.48838	2.57431	3.7134	4.88064	6.06122	7.23751	8.37813	9.43888	10.372	11.1377	11.7155	12.1078	12.336	12.4323	12.4306	12.3596	12.2382	12.0756	11.8735	11.6297	11.3417	11.0085	10.6321	10.218	9.7761	9.32156	8.87197	8.4444	8.05202	7.70066	7.38788	7.10547	6.84343	6.59282	6.34524	6.08955	5.81086	5.49382
-26.3093	-26.5261	-26.77	-27.0376	-27.311	-27.5634	-27.7704	-27.9165	-27.9963	-28.0144	-27.9835	-27.9192	-27.8323	-27.7228	-27.5829	-27.4043	-27.1821	-26.9157	-26.609	-26.27	-25.9115	-25.5501	-25.2024	-24.8824	-24.5985	-24.3527	-24.1422	-23.9601	-23.7955	-23.6343	-23.4609	-23.2598	-23.0181	-22.7282	-22.39	-22.0093	-21.5984	-21.1755	-20.7616	-20.3776	-20.0441	-19.7781	-19.5891	-19.4763	-19.4326	-19.4503	-19.5247	-19.6565	-19.8526	-20.1208
-15.1655	-15.7793	-16.2892	-16.663	-16.8536	-16.8205	-16.546	-16.042	-15.3411	-14.4851	-13.5185	-12.4864	-11.4365	-10.4204	-9.48721	-8.67291	-7.99177	-7.4343	-6.97611	-6.592	-6.26513	-5.99022	-5.77182	-5.61844	-5.53598	-5.52315	-5.57098	-5.66406	-5.78362	-5.91028	-6.02456	-6.10709	-6.14204	-6.12303	-6.0592	-5.97362	-5.89101	-5.82729	-5.78948	-5.78255	-5.81488	-5.89879	-6.04938	-6.28435	-6.6216	-7.07509	-7.65282	-8.3536	-9.16054	-10.0356
-22.215	-22.5239	-22.8488	-23.1213	-23.2483	-23.1446	-22.7669	-22.1328	-21.3171	-20.4253	-19.5506	-18.7383	-17.9857	-17.2663	-16.5582	-15.8604	-15.1929	-14.5828	-14.054	-13.6211	-13.2844	-13.0341	-12.8568	-12.7379	-12.6611	-12.6116	-12.5779	-12.5505	-12.5264	-12.5143	-12.5316	-12.5951	-12.7162	-12.8997	-13.1426	-13.4342	-13.7595	-14.1021	-14.4491	-14.7951	-15.1408	-15.4861	-15.8254	-16.1526	-16.4692	-16.7856	-17.1138	-17.4504	-17.7644	-18.0069
-9.23087	-9.90168	-10.66	-11.4542	-12.2147	-12.8657	-13.3519	-13.6529	-13.7804	-13.7659	-13.6514	-13.4801	-13.2854	-13.0845	-12.8794	-12.658	-12.3976	-12.075	-11.68	-11.2211	-10.7199	-10.1997	-9.6782	-9.16469	-8.66184	-8.16986	-7.68875	-7.21681	-6.74966	-6.28022	-5.79863	-5.29536	-4.76604	-4.2149	-3.65492	-3.10532	-2.59159	-2.14397	-1.78989	-1.54759	-1.42611	-1.42704	-1.5445	-1.76753	-2.083	-2.47522	-2.92725	-3.42354	-3.94787	-4.48034
1.57751	1.43637	1.25894	1.06856	0.9058	0.82022	0.84764	0.99337	1.23456	1.53693	1.86899	2.20641	2.53056	2.82662	3.08446	3.30201	3.48779	3.65908	3.83582	4.03275	4.2537	4.49089	4.72862	4.94817	5.13111	5.26071	5.32324	5.31058	5.22301	5.06961	4.86586	4.63049	4.38288	4.14086	3.91896	3.72698	3.56956	3.44656	3.35372	3.28377	3.22756	3.17475	3.11423	3.03446	2.92452	2.77601	2.58473	2.35227	2.08728	1.80378
-6.26542	-6.41168	-6.59864	-6.81223	-7.02693	-7.21102	-7.33811	-7.39314	-7.37154	-7.27178	-7.09097	-6.82805	-6.48799	-6.08117	-5.61957	-5.11596	-4.58697	-4.05628	-3.55415	-3.11181	-2.75535	-2.50023	-2.34901	-2.29414	-2.32152	-2.41431	-2.55702	-2.73733	-2.94561	-3.17437	-3.4182	-3.67297	-3.93375	-4.1932	-4.44142	-4.6669	-4.85873	-5.00879	-5.11263	-5.17056	-5.18834	-5.17563	-5.14328	-5.09998	-5.04994	-4.99278	-4.92574	-4.84866	-4.77072	-4.71233
-1.69303	-2.48023	-3.29522	-4.11799	-4.91916	-5.65727	-6.28556	-6.76121	-7.05467	-7.15646	-7.07877	-6.84894	-6.49694	-6.04451	-5.50315	-4.87951	-4.18117	-3.41826	-2.6015	-1.74039	-0.84406	0.07531	0.99932	1.90334	2.75998	3.54463	4.24003	4.83848	5.34103	5.75415	6.08658	6.34876	6.55348	6.71507	6.84679	6.95822	7.05384	7.13311	7.19256	7.22824	7.23675	7.21467	7.15724	7.05805	6.91072	6.71082	6.45658	6.14948	5.79538	5.40365
[truncated: 51 more columns]
