# Supplementary material for: Speed-dependent changes in the arm swing during independent walking in individuals after stroke
Source: PLoS One. 2025 Jan 3;20(1):e0315332. doi: 10.1371/journal.pone.0315332 (PMC11698429; doi:10.1371/journal.pone.0315332)
Supplement: S2 File — (ZIP) [file pone.0315332.s002.zip › Available data/P_Shoulder rotation_CWS_1_1.xlsx]

## Sheet: Sheet1
15.979	16.2029	16.394	16.5422	16.6437	16.7001	16.7146	16.69	16.6299	16.5413	16.4334	16.3146	16.1893	16.0582	15.9256	15.8075	15.7279	15.7058	15.7443	15.8299	15.9357	16.027	16.0697	16.0362	15.9086	15.683	15.3693	14.9883	14.5657	14.1279	13.6981	13.2971	12.9433	12.6491	12.416	12.24	12.1172	12.045	12.0194	12.0369	12.0958	12.1942	12.3285	12.4947	12.6878	12.9009	13.1254	13.3551	13.5885	13.8271
14.6928	14.5682	14.364	14.0871	13.754	13.4008	13.1008	12.9428	12.9651	13.1108	13.2611	13.3157	13.2524	13.137	13.0794	13.1655	13.4262	13.8349	14.3128	14.7606	15.0958	15.2636	15.2338	15.0094	14.634	14.1747	13.6961	13.2454	12.8486	12.5128	12.2355	12.0107	11.8296	11.6878	11.5893	11.5452	11.5668	11.6572	11.8109	12.0192	12.2764	12.5802	12.9291	13.3132	13.7089	14.0842	14.4128	14.6852	14.9089	15.1005
-28.642	-28.4754	-28.236	-27.9328	-27.5719	-27.1546	-26.6822	-26.1599	-25.5961	-24.9991	-24.3756	-23.731	-23.0705	-22.3983	-21.7181	-21.0338	-20.3512	-19.6773	-19.0166	-18.3675	-17.7243	-17.0816	-16.4352	-15.7785	-15.0996	-14.3856	-13.6315	-12.8438	-12.0355	-11.219	-10.4036	-9.59593	-8.80585	-8.0472	-7.3326	-6.66877	-6.05737	-5.49785	-4.98884	-4.52854	-4.11446	-3.74222	-3.40587	-3.10023	-2.82311	-2.57704	-2.37007	-2.21435	-2.12365	-2.11198
28.1752	28.0563	27.9271	27.7869	27.6386	27.4892	27.3519	27.2456	27.1946	27.2249	27.3588	27.6083	27.9703	28.4244	28.9364	29.4666	29.9779	30.4408	30.8322	31.1335	31.3299	31.4126	31.3792	31.2334	30.9844	30.6464	30.236	29.7701	29.2653	28.7378	28.203	27.6758	27.1702	26.6997	26.2759	25.9089	25.6058	25.3708	25.2053	25.1077	25.0739	25.0985	25.1743	25.293	25.4442	25.6139	25.7828	25.9248	26.0065	25.9918
30.241	30.7319	31.181	31.5986	32.0022	32.3969	32.7582	33.0467	33.243	33.3626	33.4388	33.498	33.548	33.5834	33.5954	33.5762	33.5226	33.4383	33.3344	33.2244	33.1199	33.0276	32.9478	32.8762	32.8076	32.7352	32.6518	32.5541	32.4438	32.3269	32.2129	32.1151	32.0507	32.0388	32.1001	32.2551	32.5207	32.9105	33.4329	34.0857	34.8544	35.7109	36.6131	37.5046	38.3211	39.0055	39.523	39.8636	40.0367	40.0621
22.9278	22.8367	22.7581	22.6986	22.6595	22.6413	22.6477	22.6782	22.7196	22.7541	22.7662	22.7379	22.6562	22.5213	22.3423	22.1393	21.9387	21.7567	21.5912	21.4344	21.2833	21.1446	21.0338	20.975	20.9961	21.1135	21.3249	21.6133	21.9487	22.2967	22.6325	22.9419	23.2173	23.4546	23.6508	23.8053	23.9208	24.0029	24.061	24.1056	24.1459	24.1895	24.2398	24.3011	24.38	24.4817	24.6046	24.7407	24.8733	24.979
30.8888	31.0959	31.2554	31.3558	31.3895	31.3584	31.2722	31.1472	31.0065	30.8824	30.8157	30.8496	31.022	31.356	31.8571	32.5115	33.2875	34.1332	34.9786	35.7539	36.4008	36.8704	37.1259	37.1494	36.941	36.5203	35.9239	35.197	34.381	33.5078	32.601	31.6824	30.7737	29.8926	29.052	28.2608	27.5261	26.8565	26.2671	25.7822	25.4277	25.2223	25.1724	25.2755	25.5223	25.8956	26.3693	26.9074	27.4674	28.0035
23.9691	23.998	24.0258	24.0337	24.013	23.9699	23.9205	23.876	23.834	23.7838	23.7213	23.6568	23.6114	23.6069	23.6585	23.7749	23.9601	24.2141	24.5315	24.9026	25.3139	25.7481	26.182	26.5893	26.9452	27.2263	27.4139	27.5005	27.4952	27.4191	27.2981	27.1561	27.0119	26.8797	26.77	26.6918	26.652	26.6557	26.7052	26.7983	26.9303	27.0958	27.2875	27.4968	27.7159	27.9361	28.151	28.3595	28.5605	28.7429
5.72106	5.22677	4.67778	4.09425	3.50811	2.9758	2.56618	2.32961	2.27437	2.37422	2.59502	2.91601	3.33055	3.82813	4.37822	4.93322	5.44733	5.89247	6.2568	6.53158	6.70278	6.75682	6.69228	6.52721	6.29807	6.0516	5.83502	5.68728	5.63281	5.68195	5.83603	6.09063	6.43558	6.8557	7.33272	7.84802	8.38656	8.9391	9.50086	10.0689	10.6397	11.2052	11.748	12.2367	12.6243	12.8492	12.845	12.5561	11.9543	11.0506
24.7439	24.7228	24.6855	24.6347	24.5789	24.5272	24.4847	24.4503	24.4151	24.3645	24.2902	24.196	24.092	23.9909	23.9084	23.8617	23.8603	23.8981	23.9508	23.9802	23.9445	23.8119	23.5678	23.2126	22.7594	22.2322	21.6622	21.0832	20.5304	20.0356	19.623	19.3068	19.0919	18.9769	18.9564	19.0228	19.1677	19.3808	19.6492	19.9596	20.2956	20.6405	20.981	21.3094	21.6272	21.9401	22.2483	22.5371	22.7782	22.9421
9.97767	10.0503	10.109	10.1418	10.1463	10.1358	10.1365	10.1763	10.2742	10.4385	10.6702	10.9627	11.3003	11.6591	12.0122	12.3374	12.6222	12.8623	13.0584	13.2114	13.3218	13.3915	13.4277	13.4402	13.4367	13.4197	13.3854	13.3253	13.2327	13.1076	12.9569	12.792	12.625	12.4667	12.3278	12.219	12.1502	12.1284	12.1569	12.2355	12.3611	12.5279	12.7293	12.9561	13.1978	13.4457	13.6942	13.938	14.1677	14.3675
-1.96284	-1.90887	-1.85489	-1.81299	-1.79443	-1.80732	-1.85157	-1.91713	-1.98218	-2.01593	-1.98848	-1.88017	-1.68649	-1.41904	-1.10295	-0.77157	-0.45887	-0.19344	0.00297	0.11475	0.13476	0.06834	-0.06797	-0.25081	-0.45314	-0.6478	-0.81123	-0.92409	-0.9692	-0.9305	-0.79504	-0.55578	-0.21338	0.22452	0.74617	1.33758	1.98364	2.6699	3.38327	4.1104	4.83612	5.54386	6.21756	6.84367	7.41198	7.91513	8.34626	8.69603	8.95189	9.10169
19.2823	19.339	19.4037	19.4784	19.5649	19.6647	19.7766	19.8948	20.0086	20.1051	20.1767	20.2259	20.266	20.3169	20.397	20.5149	20.6671	20.84	21.0138	21.168	21.2849	21.3528	21.3666	21.3268	21.2367	21.1009	20.9244	20.7122	20.4701	20.2062	19.9301	19.6521	19.3819	19.1285	18.8999	18.703	18.5433	18.4246	18.3482	18.3124	18.3131	18.3437	18.3971	18.4673	18.5504	18.6449	18.7504	18.8648	18.9806	19.0827
10.7721	10.7505	10.7749	10.849	10.9817	11.1857	11.4767	11.8704	12.378	13.0026	13.7347	14.5502	15.4141	16.2861	17.1264	17.8977	18.5655	19.0966	19.4607	19.6332	19.6002	19.3632	18.9414	18.3707	17.6991	16.9789	16.2581	15.5752	14.9563	14.4173	13.9666	13.608	13.3432	13.1725	13.0956	13.1105	13.2123	13.3906	13.6288	13.905	14.1943	14.4715	14.7146	14.907	15.0383	15.1035	15.1022	15.0382	14.9198	14.7601
8.13282	8.18927	8.18061	8.10635	7.97509	7.80989	7.64527	7.5175	7.4546	7.47168	7.57604	7.77664	8.08196	8.49618	9.01835	9.63843	10.3342	11.0734	11.8223	12.5554	13.258	13.9204	14.5352	15.0988	15.6146	16.0947	16.5566	17.0192	17.4944	17.9831	18.4782	18.9686	19.4387	19.8702	20.2442	20.5447	20.7607	20.8881	20.93	20.8977	20.8111	20.6955	20.5764	20.475	20.4047	20.3701	20.37	20.4018	20.4634	20.5549
[truncated: 51 more columns]
