# Supplementary material for: Speed-dependent changes in the arm swing during independent walking in individuals after stroke
Source: PLoS One. 2025 Jan 3;20(1):e0315332. doi: 10.1371/journal.pone.0315332 (PMC11698429; doi:10.1371/journal.pone.0315332)
Supplement: S2 File — (ZIP) [file pone.0315332.s002.zip › Available data/P_Shoulder rotation_CWS_2_1.xlsx]

## Sheet: Sheet1
29.4607	29.4664	29.4911	29.5371	29.6108	29.7194	29.8678	30.0518	30.2551	30.4519	30.6154	30.7256	30.7749	30.7647	30.6981	30.5757	30.3945	30.1502	29.8401	29.468	29.0453	28.5905	28.1288	27.6933	27.323	27.0564	26.9241	26.9433	27.1157	27.4286	27.8563	28.3629	28.9055	29.4399	29.9272	30.3384	30.6568	30.8775	31.0086	31.0691	31.0832	31.0768	31.0729	31.0877	31.1294	31.1981	31.2867	31.3808	31.462	31.5126
47.3818	46.9813	46.6773	46.4719	46.3612	46.3379	46.4193	46.6564	47.1179	47.8508	48.8441	50.0256	51.2921	52.555	53.7657	54.909	55.9835	56.9823	57.8832	58.6473	59.2289	59.591	59.7134	59.5953	59.2545	58.7274	58.0657	57.3249	56.5506	55.7722	55.0066	54.2644	53.5569	52.901	52.3207	51.8433	51.4958	51.3034	51.2874	51.4643	51.8413	52.4113	53.1493	54.0123	54.9428	55.8735	56.7346	57.4609	58.0012	58.3246
13.2827	13.7505	14.0714	14.2394	14.2774	14.2335	14.1537	14.0665	13.9849	13.9143	13.8555	13.8051	13.76	13.7267	13.7256	13.7873	13.9461	14.2317	14.6638	15.2522	15.9947	16.8676	17.827	18.821	19.7993	20.7189	21.5548	22.3048	22.981	23.595	24.1476	24.6265	25.0105	25.2761	25.4052	25.3929	25.2415	24.95	24.5124	23.925	23.1955	22.3421	21.3873	20.3579	19.2822	18.1826	17.0721	15.9599	14.8631	13.8102
21.5127	21.1202	20.7935	20.6088	20.6468	20.9444	21.4621	22.0948	22.7163	23.217	23.5271	23.6191	23.4974	23.1977	22.7791	22.3104	21.8623	21.4963	21.2496	21.1303	21.1237	21.1989	21.3151	21.4299	21.5097	21.5388	21.5247	21.4926	21.4651	21.4551	21.471	21.5224	21.6249	21.7959	22.0517	22.4052	22.8575	23.393	23.9818	24.5845	25.1634	25.6957	26.1685	26.5716	26.9023	27.1604	27.3258	27.3673	27.2618	26.9935
27.7967	27.4203	27.1093	26.9255	26.9209	27.1194	27.5185	28.0868	28.7493	29.3999	29.9488	30.3587	30.6461	30.8547	31.0244	31.1776	31.3206	31.4509	31.5638	31.6558	31.7217	31.7553	31.7539	31.7208	31.6649	31.6002	31.5422	31.5029	31.4907	31.5112	31.5657	31.6502	31.7588	31.886	32.0279	32.1818	32.3474	32.5258	32.7186	32.9288	33.1621	33.4269	33.7251	34.0384	34.3223	34.5213	34.6129	34.6381	34.6727	34.775
-11.6456	-12.006	-12.3294	-12.5982	-12.7776	-12.8364	-12.758	-12.5392	-12.1924	-11.7386	-11.198	-10.5881	-9.92876	-9.24221	-8.54149	-7.82727	-7.10056	-6.37464	-5.6741	-5.02531	-4.45445	-3.98628	-3.63385	-3.39406	-3.26457	-3.23399	-3.28222	-3.38987	-3.54069	-3.72026	-3.91246	-4.10804	-4.30758	-4.51257	-4.72095	-4.92634	-5.11749	-5.27696	-5.38124	-5.40899	-5.34793	-5.19033	-4.93647	-4.59798	-4.19218	-3.74471	-3.28857	-2.86096	-2.50968	-2.27805
51.9413	51.707	51.4494	51.1935	50.9748	50.8295	50.7769	50.8064	50.8858	50.9811	51.0726	51.1583	51.247	51.3481	51.4645	51.5908	51.7173	51.8366	51.9464	52.0485	52.144	52.2308	52.3049	52.3631	52.404	52.4287	52.4425	52.4555	52.4813	52.5353	52.6332	52.7892	53.0134	53.3085	53.6691	54.083	54.5353	55.0109	55.4954	55.9752	56.4359	56.8584	57.2171	57.4845	57.6379	57.6658	57.572	57.3697	57.071	56.6833
41.1511	41.1665	41.0977	40.9485	40.7378	40.5007	40.276	40.0939	39.9664	39.8857	39.8344	39.7976	39.7708	39.7577	39.7647	39.7971	39.857	39.9421	40.0469	40.1643	40.2872	40.4068	40.5122	40.5929	40.6411	40.6523	40.6265	40.5688	40.4884	40.3947	40.2965	40.2018	40.1191	40.0562	40.02	40.017	40.0528	40.1322	40.2606	40.443	40.6818	40.9757	41.3209	41.7121	42.1378	42.5748	42.9857	43.322	43.5343	43.5871
-17.7412	-17.5456	-17.465	-17.4926	-17.6154	-17.8034	-18.0138	-18.1991	-18.3216	-18.3648	-18.3386	-18.2744	-18.21	-18.174	-18.1778	-18.2187	-18.2855	-18.3642	-18.4423	-18.5136	-18.5797	-18.646	-18.7186	-18.7997	-18.8868	-18.9737	-19.053	-19.1176	-19.161	-19.1754	-19.1508	-19.0769	-18.9447	-18.7484	-18.4869	-18.1634	-17.7835	-17.3549	-16.8877	-16.3934	-15.883	-15.3675	-14.8585	-14.3684	-13.9076	-13.4816	-13.0915	-12.7354	-12.4117	-12.1223
[truncated: 51 more columns]
