# Supplementary material for: Speed-dependent changes in the arm swing during independent walking in individuals after stroke
Source: PLoS One. 2025 Jan 3;20(1):e0315332. doi: 10.1371/journal.pone.0315332 (PMC11698429; doi:10.1371/journal.pone.0315332)
Supplement: S2 File — (ZIP) [file pone.0315332.s002.zip › Available data/P_Shoulder rotation_FSC_1_1.xlsx]

## Sheet: Sheet1
16.8313	17.0585	17.2496	17.3958	17.4948	17.5515	17.5722	17.561	17.521	17.4581	17.3811	17.299	17.2183	17.1446	17.0847	17.0489	17.0494	17.095	17.1836	17.3	17.4192	17.5118	17.5507	17.5167	17.4006	17.2034	16.9346	16.6081	16.2405	15.8501	15.4561	15.0747	14.7175	14.3926	14.1058	13.8598	13.6546	13.4898	13.3659	13.2849	13.2492	13.2599	13.3157	13.4134	13.5477	13.7104	13.8904	14.0763	14.2584	14.4321
12.4045	12.2193	11.9681	11.6479	11.2689	10.8592	10.4692	10.1674	10.0077	9.99209	10.0649	10.15	10.2007	10.2247	10.2708	10.3957	10.6362	10.9951	11.4415	11.9207	12.364	12.7041	12.8955	12.93	12.8387	12.6805	12.5213	12.4137	12.3851	12.4336	12.5339	12.6531	12.7642	12.8491	12.8996	12.9181	12.9164	12.9107	12.9173	12.9531	13.0342	13.1733	13.3735	13.6243	13.9005	14.1674	14.3923	14.5563	14.66	14.7184
-35.8522	-36.0249	-36.1016	-36.079	-35.9502	-35.6979	-35.3042	-34.76	-34.0742	-33.2749	-32.401	-31.489	-30.5632	-29.6328	-28.6949	-27.741	-26.7641	-25.7643	-24.7485	-23.7277	-22.7119	-21.7076	-20.7176	-19.7431	-18.7848	-17.8432	-16.9184	-16.0137	-15.1357	-14.295	-13.5029	-12.7671	-12.0884	-11.4619	-10.8818	-10.3425	-9.84051	-9.37562	-8.94859	-8.55891	-8.20499	-7.886	-7.60211	-7.35371	-7.14128	-6.96602	-6.83067	-6.73936	-6.69634	-6.70451
26.0215	25.9784	25.9423	25.9121	25.8894	25.8795	25.8911	25.9373	26.0348	26.2035	26.463	26.8274	27.3001	27.8692	28.5057	29.1666	29.8037	30.3735	30.844	31.195	31.4166	31.5046	31.4598	31.2874	30.9977	30.6057	30.1303	29.5921	29.0119	28.4097	27.8032	27.2074	26.6351	26.0973	25.6043	25.1649	24.7865	24.4741	24.2297	24.052	23.9362	23.8754	23.8616	23.8864	23.9414	24.017	24.101	24.176	24.2168	24.1908
32.1492	32.1777	32.1456	32.0833	32.0301	32.0181	32.0453	32.0761	32.0758	32.0399	31.9922	31.962	31.963	31.9861	32.0075	32.0039	31.9618	31.8792	31.7634	31.6258	31.4779	31.3303	31.1933	31.0782	30.9969	30.9604	30.9762	31.0491	31.1843	31.3867	31.6585	32	32.4133	32.9026	33.4719	34.1224	34.8475	35.6322	36.455	37.2884	38.0954	38.8272	39.428	39.8483	40.0603	40.0692	39.9087	39.6236	39.2599	38.8658
28.9833	28.9273	28.8787	28.8392	28.8085	28.7826	28.7571	28.734	28.7198	28.719	28.7297	28.7422	28.7398	28.7065	28.6343	28.5236	28.3816	28.2186	28.0433	27.8624	27.683	27.5101	27.3516	27.2234	27.1455	27.1345	27.1988	27.3395	27.5519	27.8246	28.1377	28.4645	28.7783	29.06	29.2999	29.4936	29.6399	29.7421	29.8085	29.8491	29.8722	29.8892	29.9134	29.9589	30.0381	30.1576	30.3171	30.5085	30.7149	30.9137
29.9374	30.3591	30.8265	31.3156	31.8006	32.2559	32.6638	33.0149	33.3085	33.5515	33.76	33.9598	34.1844	34.4662	34.8289	35.2797	35.806	36.3752	36.9422	37.4595	37.8851	38.1857	38.3367	38.3229	38.1462	37.8278	37.4002	36.8935	36.329	35.7193	35.0741	34.4036	33.7177	33.0233	32.3259	31.6327	30.9524	30.2936	29.6652	29.0769	28.5404	28.0692	27.6786	27.3831	27.1928	27.1108	27.1326	27.2469	27.4373	27.6828
23.4319	23.4223	23.3774	23.2855	23.1544	23.0147	22.9018	22.8313	22.7898	22.7515	22.7024	22.6508	22.6224	22.6478	22.7485	22.9301	23.1827	23.4852	23.8135	24.1462	24.4658	24.7556	24.998	25.1774	25.2852	25.3227	25.3001	25.2328	25.137	25.0287	24.9235	24.8347	24.771	24.7375	24.7382	24.7755	24.8486	24.9528	25.0795	25.2184	25.3594	25.4956	25.6225	25.7363	25.8347	25.9164	25.9815	26.0333	26.0722	26.0902
9.55967	9.02486	8.39194	7.68083	6.92651	6.19361	5.57028	5.14718	4.98926	5.11899	5.51635	6.13193	6.90612	7.78029	8.69212	9.56746	10.328	10.9158	11.3136	11.5419	11.637	11.6309	11.5471	11.4062	11.2297	11.0401	10.8573	10.6965	10.565	10.4654	10.403	10.3884	10.4333	10.5461	10.7286	10.9764	11.2825	11.6419	12.0561	12.5308	13.0715	13.6756	14.3261	14.9885	15.6132	16.1383	16.4897	16.5816	16.3296	15.675
28.8793	28.8321	28.769	28.6928	28.6062	28.5161	28.4354	28.3729	28.324	28.273	28.2034	28.1072	27.9928	27.8803	27.7919	27.7436	27.7332	27.7389	27.7251	27.6524	27.4896	27.2199	26.842	26.3686	25.8223	25.231	24.6252	24.0325	23.4763	22.9752	22.5434	22.1908	21.9223	21.7389	21.6396	21.6222	21.6834	21.8192	22.0227	22.2824	22.5824	22.9067	23.2439	23.5904	23.947	24.3145	24.6853	25.0379	25.3411	25.5646
8.7123	8.93257	9.09354	9.1831	9.19531	9.14042	9.04698	8.95607	8.90805	8.93211	9.04261	9.23888	9.50788	9.82862	10.1771	10.53	10.8657	11.1653	11.4169	11.6179	11.7722	11.8862	11.9678	12.0276	12.0769	12.1238	12.1701	12.2129	12.2481	12.2713	12.2794	12.2705	12.2435	12.1989	12.1383	12.0643	11.9823	11.9	11.8251	11.7625	11.714	11.6785	11.6533	11.636	11.6265	11.6292	11.6523	11.7041	11.787	11.8933
-8.95026	-9.12153	-9.25714	-9.36085	-9.43606	-9.48044	-9.48588	-9.44024	-9.32756	-9.13128	-8.84041	-8.45621	-7.99498	-7.48486	-6.96096	-6.45976	-6.01237	-5.64132	-5.35976	-5.16703	-5.04512	-4.96447	-4.89594	-4.81838	-4.71869	-4.58984	-4.43009	-4.24216	-4.02979	-3.79234	-3.52165	-3.20434	-2.8273	-2.38117	-1.8617	-1.27093	-0.61599	0.09454	0.85204	1.64562	2.4605	3.2792	4.08332	4.85564	5.58172	6.25011	6.85262	7.38384	7.83832	8.20804
14.1139	14.0905	14.1604	14.3518	14.6813	15.1739	15.8488	16.7189	17.7827	19.0161	20.3675	21.7606	23.106	24.3174	25.3249	26.083	26.5712	26.7918	26.7655	26.5259	26.1134	25.5691	24.9313	24.2338	23.5047	22.7664	22.0359	21.3251	20.642	19.9919	19.3786	18.805	18.2739	17.7879	17.3502	16.9647	16.6363	16.3703	16.1714	16.0427	15.9852	15.9978	16.0781	16.223	16.4289	16.6917	17.0055	17.3607	17.7423	18.1275
5.42269	5.4674	5.57177	5.73575	5.97796	6.31838	6.77528	7.37384	8.1476	9.11983	10.282	11.588	12.9664	14.3423	15.6519	16.8432	17.8734	18.7103	19.3326	19.7264	19.8861	19.8223	19.5658	19.1651	18.6763	18.1518	17.6326	17.1481	16.7194	16.3611	16.082	15.8848	15.7667	15.7228	15.7471	15.8315	15.9662	16.1395	16.336	16.5354	16.7149	16.8532	16.9335	16.9441	16.8772	16.7279	16.4931	16.1713	15.7645	15.281
15.1586	15.1876	15.1601	15.0711	14.9216	14.7178	14.4716	14.2079	13.9636	13.778	13.6795	13.6798	13.7791	13.9704	14.2392	14.5649	14.9243	15.2964	15.6636	16.0113	16.3321	16.6309	16.9264	17.2474	17.6249	18.0848	18.6381	19.2785	19.9878	20.7419	21.517	22.2896	23.0356	23.7302	24.3492	24.8725	25.287	25.5863	25.7686	25.8371	25.8035	25.687	25.5102	25.2944	25.0594	24.8216	24.5954	24.3945	24.2339	24.1304
[truncated: 51 more columns]
