# Supplementary material for: Speed-dependent changes in the arm swing during independent walking in individuals after stroke
Source: PLoS One. 2025 Jan 3;20(1):e0315332. doi: 10.1371/journal.pone.0315332 (PMC11698429; doi:10.1371/journal.pone.0315332)
Supplement: S2 File — (ZIP) [file pone.0315332.s002.zip › Available data/P_Shoulder rotation_FSC_2_1.xlsx]

## Sheet: Sheet1
22.0923	22.0381	22.0031	21.9935	22.0207	22.099	22.2362	22.4206	22.6176	22.7817	22.8734	22.8724	22.7803	22.6134	22.3864	22.1029	21.7552	21.332	20.8267	20.2426	19.5943	18.9069	18.2152	17.5608	16.9884	16.5401	16.2492	16.1354	16.202	16.4377	16.8203	17.3196	17.901	18.5274	19.1631	19.7761	20.3413	20.8423	21.2697	21.6207	21.899	22.114	22.277	22.3993	22.4908	22.5588	22.6068	22.6339	22.6364	22.6105
49.575	48.6976	47.9235	47.3113	46.898	46.6955	46.7002	46.9082	47.3279	47.9731	48.8426	49.9053	51.1027	52.3695	53.6559	54.9345	56.1889	57.3951	58.5117	59.482	60.2502	60.7764	61.0459	61.0706	60.8831	60.5291	60.0587	59.5193	58.947	58.3632	57.7772	57.191	56.6051	56.0233	55.4563	54.9232	54.4483	54.0587	53.7816	53.6436	53.6668	53.8642	54.2366	54.7692	55.4307	56.1729	56.9316	57.6333	58.2062	58.5934
8.2746	8.83683	9.36479	9.82793	10.2117	10.5219	10.7748	10.9835	11.1539	11.2874	11.3828	11.4358	11.4445	11.4168	11.3692	11.3209	11.2908	11.2995	11.3643	11.4944	11.691	11.9503	12.2657	12.6251	13.007	13.3874	13.7521	14.1	14.4391	14.78	15.1292	15.4842	15.8341	16.1634	16.4536	16.6849	16.8398	16.907	16.8824	16.7685	16.5717	16.301	15.9665	15.5785	15.146	14.6732	14.1584	13.6005	13.0039	12.3784
21.8358	21.6786	21.481	21.2858	21.139	21.0748	21.1009	21.1944	21.3103	21.3982	21.4114	21.3111	21.0712	20.6805	20.1452	19.4911	18.7605	18.0022	17.2602	16.5673	15.9438	15.3992	14.938	14.5659	14.293	14.1325	14.0961	14.1904	14.418	14.7775	15.2606	15.8499	16.5228	17.2556	18.03	18.8352	19.6625	20.4988	21.3259	22.1228	22.867	23.5362	24.1111	24.5769	24.9241	25.1471	25.2399	25.1965	25.0197	24.7304
23.13	22.7855	22.4528	22.2004	22.1227	22.2983	22.7516	23.4416	24.267	25.0915	25.7977	26.3378	26.7385	27.0576	27.3384	27.5937	27.8116	27.9689	28.0454	28.0338	27.9403	27.7805	27.5749	27.3441	27.1071	26.8818	26.6839	26.5226	26.3959	26.2963	26.2151	26.1459	26.0887	26.0493	26.0387	26.0698	26.1537	26.2997	26.5169	26.8124	27.1899	27.6422	28.143	28.6426	29.0764	29.389	29.5653	29.644	29.7001	29.8022
-12.813	-13.0204	-13.2345	-13.435	-13.6036	-13.7269	-13.8024	-13.8351	-13.8318	-13.7924	-13.7014	-13.535	-13.2799	-12.9311	-12.4743	-11.8946	-11.1983	-10.4117	-9.56807	-8.70294	-7.85485	-7.06023	-6.34739	-5.73736	-5.24363	-4.86954	-4.60963	-4.4547	-4.3919	-4.40369	-4.47372	-4.58827	-4.73418	-4.90148	-5.09025	-5.3124	-5.57969	-5.89428	-6.25339	-6.64932	-7.05964	-7.4474	-7.77537	-8.01387	-8.14463	-8.16679	-8.09049	-7.92787	-7.69887	-7.4388
47.5906	47.2205	46.8036	46.3676	45.9546	45.6153	45.3863	45.2718	45.2447	45.2665	45.3109	45.3721	45.4581	45.5772	45.7305	45.9097	46.1024	46.2986	46.4905	46.6674	46.8161	46.9255	46.9909	47.0152	47.0081	46.9804	46.9411	46.8974	46.8593	46.8417	46.8631	46.9417	47.093	47.3274	47.6479	48.0512	48.529	49.0702	49.6629	50.2947	50.9518	51.6154	52.2592	52.8495	53.3479	53.716	53.9223	53.9462	53.7771	53.4151
30.4372	30.3709	30.2259	30.0032	29.7278	29.4497	29.2265	29.102	29.0944	29.1993	29.3987	29.6698	29.9928	30.3547	30.7478	31.164	31.5927	32.022	32.4415	32.8438	33.2224	33.5711	33.8823	34.1476	34.3598	34.5151	34.6127	34.6543	34.6434	34.5849	34.4857	34.355	34.2053	34.052	33.9112	33.7981	33.726	33.7043	33.7373	33.8245	33.9609	34.1391	34.3498	34.5808	34.8147	35.0264	35.1827	35.2472	35.1904	35.0016
-5.81538	-5.55846	-5.42538	-5.40001	-5.46114	-5.57731	-5.71365	-5.83567	-5.91751	-5.95163	-5.9527	-5.95068	-5.97695	-6.05236	-6.18259	-6.35999	-6.56893	-6.79253	-7.01917	-7.24633	-7.47858	-7.7213	-7.97529	-8.23557	-8.49392	-8.74205	-8.97293	-9.17999	-9.35558	-9.48953	-9.56965	-9.58472	-9.52713	-9.39343	-9.18407	-8.90313	-8.55781	-8.15792	-7.71579	-7.24555	-6.76191	-6.27876	-5.80802	-5.35888	-4.9373	-4.5459	-4.18528	-3.85681	-3.56594	-3.32434
[truncated: 51 more columns]
