# Supplementary material for: Speed-dependent changes in the arm swing during independent walking in individuals after stroke
Source: PLoS One. 2025 Jan 3;20(1):e0315332. doi: 10.1371/journal.pone.0315332 (PMC11698429; doi:10.1371/journal.pone.0315332)
Supplement: S2 File — (ZIP) [file pone.0315332.s002.zip › Available data/Thorax flexion_CWS.xlsx]

## Sheet: Sheet1
0.36602	0.11117	-0.13412	-0.34914	-0.50427	-0.57151	-0.54215	-0.43693	-0.29745	-0.16551	-0.06762	-0.01241	0.00441	-0.00458	-0.02189	-0.03061	-0.01898	0.01985	0.09024	0.19487	0.33413	0.50588	0.70553	0.92632	1.1597	1.39666	1.6302	1.85679	2.07603	2.28936	2.49893	2.70734	2.91754	3.13225	3.35294	3.57956	3.81108	4.04555	4.27932	4.50733	4.72351	4.92044	5.08913	5.21949	5.30179	5.32861	5.29763	5.21412	5.09102	4.94689
1.35354	0.99227	0.58773	0.15759	-0.27269	-0.66783	-0.99352	-1.22948	-1.37632	-1.45185	-1.47843	-1.46899	-1.42224	-1.33197	-1.20087	-1.04364	-0.87529	-0.69967	-0.51048	-0.29981	-0.06535	0.18908	0.45806	0.7387	1.03231	1.34277	1.67205	2.01697	2.37092	2.72672	3.07798	3.41987	3.74803	4.05744	4.34285	4.59915	4.82085	5.00184	5.13519	5.21246	5.22403	5.16195	5.02307	4.81121	4.53888	4.2275	3.90455	3.59757	3.32522	3.09147
13.1123	12.9376	12.7397	12.5221	12.2884	12.0428	11.7923	11.5492	11.3279	11.1402	10.9928	10.8865	10.8166	10.7752	10.7554	10.7549	10.7767	10.8246	10.8999	11.0002	11.1227	11.265	11.4239	11.5937	11.7682	11.9431	12.1171	12.2893	12.4578	12.6205	12.7757	12.9235	13.0656	13.2049	13.3441	13.4846	13.6254	13.7636	13.895	14.0139	14.1147	14.1921	14.2422	14.2618	14.2499	14.2075	14.1362	14.0367	13.9084	13.7498
8.50071	8.41221	8.31692	8.20028	8.05353	7.88581	7.72312	7.59287	7.51126	7.48245	7.49972	7.54496	7.59477	7.63407	7.66405	7.69736	7.74908	7.83117	7.94965	8.10391	8.2879	8.49277	8.70982	8.93115	9.14944	9.36003	9.5623	9.75727	9.9448	10.1233	10.2905	10.4444	10.5845	10.7126	10.8313	10.9423	11.046	11.1414	11.2265	11.2987	11.3542	11.3891	11.3992	11.3814	11.3348	11.2616	11.1621	11.0304	10.8536	10.6178
8.94887	8.70489	8.38916	8.01097	7.5946	7.17559	6.7908	6.46621	6.20988	6.01373	5.86229	5.74179	5.64413	5.56562	5.50412	5.4572	5.42122	5.39141	5.36317	5.33442	5.3066	5.28288	5.26539	5.25425	5.24896	5.25007	5.25986	5.28161	5.31706	5.36429	5.41812	5.47249	5.52277	5.56656	5.6029	5.63118	5.65047	5.65935	5.65596	5.63825	5.60444	5.55293	5.48191	5.38968	5.27567	5.14123	4.98877	4.81954	4.63205	4.42227
-4.00946	-4.30502	-4.64612	-5.02426	-5.42465	-5.82819	-6.21649	-6.57216	-6.88003	-7.1309	-7.32438	-7.46645	-7.56306	-7.61503	-7.61886	-7.57325	-7.48423	-7.36226	-7.21576	-7.0496	-6.86836	-6.67921	-6.49118	-6.31181	-6.1434	-5.98328	-5.82777	-5.6742	-5.52042	-5.36462	-5.20484	-5.03842	-4.86349	-4.67905	-4.48317	-4.27359	-4.05026	-3.8167	-3.57996	-3.34981	-3.13754	-2.95275	-2.80058	-2.68474	-2.61024	-2.58066	-2.5957	-2.65355	-2.75456	-2.90021
3.75094	3.57093	3.36361	3.13077	2.88525	2.65073	2.45644	2.32548	2.26454	2.26144	2.29217	2.33199	2.364	2.38178	2.38673	2.3829	2.37276	2.35613	2.3322	2.30197	2.2691	2.23887	2.21605	2.20358	2.20243	2.21252	2.23364	2.26609	2.31059	2.36783	2.43806	2.52123	2.61728	2.72627	2.84793	2.98108	3.12319	3.27023	3.4167	3.55585	3.68005	3.78136	3.85225	3.88675	3.88179	3.83879	3.76469	3.67195	3.57675	3.49552
-3.01814	-3.34284	-3.71493	-4.13532	-4.59669	-5.08686	-5.5885	-6.07646	-6.52286	-6.90962	-7.2361	-7.51044	-7.73261	-7.88987	-7.96836	-7.96532	-7.89097	-7.76257	-7.59735	-7.41134	-7.22221	-7.04878	-6.90598	-6.80397	-6.75076	-6.75484	-6.82093	-6.94126	-7.09449	-7.25677	-7.40443	-7.51168	-7.55681	-7.52707	-7.4219	-7.25633	-7.0587	-6.86105	-6.69042	-6.5597	-6.46302	-6.39031	-6.33752	-6.31055	-6.3291	-6.41554	-6.58196	-6.82627	-7.12911	-7.44521
11.5118	11.1853	10.8536	10.5436	10.2837	10.0891	9.9565	9.87273	9.82198	9.78914	9.76258	9.73686	9.71585	9.71327	9.74665	9.82862	9.96144	10.138	10.3478	10.5823	10.8364	11.1065	11.3882	11.6755	11.9609	12.238	12.5026	12.7503	12.9768	13.1792	13.358	13.5164	13.6585	13.7879	13.9072	14.0174	14.1156	14.1944	14.2428	14.2503	14.2115	14.1289	14.015	13.8907	13.7782	13.6904	13.6284	13.5863	13.5571	13.5358
4.79676	4.58893	4.35911	4.11321	3.85615	3.59415	3.34052	3.11039	2.91201	2.74456	2.60579	2.48971	2.38224	2.27454	2.16947	2.07412	1.99353	1.92667	1.8698	1.8248	1.79854	1.79225	1.7993	1.80833	1.81402	1.82433	1.85211	1.91257	2.01781	2.16914	2.35816	2.56903	2.78161	2.97897	3.15801	3.3264	3.49781	3.68625	3.90069	4.14296	4.40659	4.67633	4.93304	5.15881	5.3397	5.46883	5.54712	5.58171	5.58645	5.58446
4.13993	4.23347	4.3395	4.42228	4.45195	4.4142	4.31811	4.19419	4.08305	4.01816	4.01186	4.05346	4.11922	4.18587	4.23994	4.27987	4.31281	4.34856	4.39434	4.45317	4.52525	4.61036	4.70927	4.82271	4.94916	5.08361	5.21828	5.34538	5.45982	5.5595	5.64474	5.71836	5.78447	5.84607	5.90428	5.95913	6.01032	6.05781	6.1016	6.14076	6.17297	6.19416	6.19952	6.18535	6.14997	6.09385	6.01867	5.92668	5.82119	5.70817
-5.53157	-5.64966	-5.79292	-5.9533	-6.11907	-6.27815	-6.42482	-6.56019	-6.68743	-6.80608	-6.90974	-6.98938	-7.04017	-7.06572	-7.07596	-7.08076	-7.08448	-7.08481	-7.07601	-7.0539	-7.01909	-6.97605	-6.92832	-6.87493	-6.8117	-6.73542	-6.64746	-6.55374	-6.46097	-6.37286	-6.28963	-6.21014	-6.1342	-6.06308	-5.99811	-5.93874	-5.88228	-5.82622	-5.77049	-5.71702	-5.66809	-5.62561	-5.59179	-5.56995	-5.56381	-5.57609	-5.60925	-5.6666	-5.75153	-5.86502
1.66689	1.35021	0.98295	0.58608	0.19538	-0.1406	-0.3805	-0.50894	-0.53869	-0.49591	-0.40512	-0.28498	-0.15261	-0.02611	0.08121	0.16881	0.24968	0.34199	0.45905	0.60614	0.78496	0.9978	1.24544	1.52209	1.81461	2.10785	2.39088	2.65896	2.91116	3.14715	3.36561	3.56471	3.74362	3.90349	4.04762	4.18079	4.30777	4.43226	4.55624	4.67901	4.79655	4.90254	4.99055	5.05543	5.09352	5.1039	5.09117	5.06678	5.04678	5.04662
13.6939	13.526	13.3339	13.1397	12.9675	12.8365	12.7501	12.6963	12.6545	12.6041	12.53	12.425	12.2911	12.1381	11.9825	11.844	11.7424	11.6914	11.6944	11.7429	11.8199	11.9076	11.992	12.0654	12.1242	12.1671	12.1943	12.2075	12.2105	12.2076	12.2026	12.1986	12.1976	12.2015	12.2117	12.2295	12.2556	12.2896	12.3299	12.3745	12.4208	12.4654	12.5038	12.5307	12.5399	12.5248	12.4796	12.3996	12.2814	12.1233
-3.08413	-3.26895	-3.46808	-3.66676	-3.85273	-4.01731	-4.15333	-4.25818	-4.33741	-4.40043	-4.44994	-4.47781	-4.47052	-4.41925	-4.32793	-4.21184	-4.08715	-3.96286	-3.84167	-3.72296	-3.60279	-3.47456	-3.33269	-3.17572	-3.00747	-2.83604	-2.66927	-2.51144	-2.36397	-2.22713	-2.09914	-1.97515	-1.84898	-1.717	-1.58174	-1.45064	-1.3349	-1.24808	-1.20256	-1.20939	-1.27723	-1.40878	-1.59838	-1.83086	-2.08127	-2.32162	-2.53478	-2.72002	-2.88641	-3.04338
9.73556	9.63524	9.53055	9.4372	9.36577	9.31896	9.2939	9.28501	9.2838	9.28017	9.26723	9.24369	9.21304	9.18225	9.15996	9.15301	9.1657	9.20097	9.26066	9.34576	9.45573	9.58832	9.74036	9.90803	10.0879	10.2766	10.4695	10.662	10.8498	11.0304	11.2032	11.369	11.5282	11.6804	11.8264	11.9674	12.1015	12.2251	12.3326	12.4169	12.4717	12.4912	12.4707	12.406	12.293	12.1301	11.922	11.681	11.425	11.1722
2.48685	2.29608	2.0711	1.82983	1.59595	1.38947	1.21665	1.07023	0.94075	0.82767	0.73698	0.67397	0.64299	0.6498	0.7005	0.7986	0.9431	1.12857	1.34722	1.5909	1.85235	2.1252	2.40221	2.67366	2.92826	3.15563	3.34917	3.50776	3.63427	3.73368	3.81247	3.87733	3.93399	3.98624	4.03459	4.07611	4.10606	4.11983	4.1147	4.09038	4.04824	3.99023	3.91845	3.83434	3.73671	3.62057	3.47779	3.29941	3.07902	2.81754
-1.64413	-1.75385	-1.87174	-2.00221	-2.14788	-2.3081	-2.47765	-2.64713	-2.80541	-2.94143	-3.04513	-3.11047	-3.13932	-3.14186	-3.13169	-3.11821	-3.10113	-3.07117	-3.01676	-2.93201	-2.82022	-2.69202	-2.56042	-2.43542	-2.32124	-2.21747	-2.12237	-2.0348	-1.95321	-1.87446	-1.79434	-1.70877	-1.615	-1.51235	-1.40218	-1.28739	-1.17217	-1.06234	-0.96554	-0.89056	-0.84577	-0.83688	-0.86506	-0.927	-1.01735	-1.13214	-1.26999	-1.42999	-1.60784	-1.79362
0.88116	0.63509	0.35808	0.07453	-0.18579	-0.39408	-0.53448	-0.61049	-0.6396	-0.64314	-0.63903	-0.6375	-0.63974	-0.6395	-0.62528	-0.58283	-0.49915	-0.36798	-0.19323	0.01139	0.22664	0.43426	0.62082	0.77874	0.90695	1.01062	1.09856	1.17985	1.26213	1.35087	1.44809	1.5516	1.65604	1.75594	1.84843	1.93372	2.01397	2.09089	2.16321	2.22549	2.26852	2.28101	2.25244	2.17523	2.04499	1.85962	1.61832	1.32261	0.98047	0.61086
7.07317	6.83911	6.59987	6.35548	6.11191	5.88391	5.69444	5.56873	5.52554	5.56947	5.68841	5.85728	6.04628	6.22973	6.39233	6.53142	6.6555	6.78013	6.92233	7.09489	7.30239	7.54024	7.7971	8.05887	8.31246	8.54769	8.75772	8.93853	9.08843	9.20784	9.29925	9.36722	9.41827	9.46033	9.50154	9.5487	9.60595	9.67424	9.75163	9.83401	9.91565	9.98925	10.0457	10.0744	10.0642	10.0053	9.89093	9.71976	9.49778	9.2394
1.46338	1.15681	0.81712	0.46217	0.11622	-0.19737	-0.46791	-0.69841	-0.89777	-1.07212	-1.22086	-1.33742	-1.41264	-1.43858	-1.41091	-1.32952	-1.19801	-1.02351	-0.81656	-0.58986	-0.35534	-0.12108	0.10977	0.33793	0.56584	0.79531	1.02575	1.25414	1.47623	1.68824	1.888	2.07505	2.25021	2.41479	2.56987	2.71635	2.85508	2.98648	3.10988	3.22271	3.32005	3.39531	3.44119	3.45033	3.416	3.33303	3.19888	3.01498	2.7878	2.5286
5.64554	5.30068	4.91514	4.50277	4.0805	3.66813	3.28328	2.93949	2.646	2.40881	2.2311	2.11264	2.04904	2.03222	2.05225	2.09937	2.16508	2.24238	2.32587	2.41244	2.50211	2.59812	2.70557	2.82872	2.96838	3.12078	3.27826	3.43141	3.57126	3.69092	3.78644	3.85738	3.90684	3.94073	3.96607	3.9889	4.0126	4.03742	4.06131	4.08143	4.09571	4.10349	4.10515	4.101	4.09025	4.07101	4.04119	3.99994	3.94845	3.88969
5.27645	5.01092	4.72248	4.42842	4.14749	3.8953	3.67861	3.49651	3.3454	3.22251	3.12605	3.05533	3.01237	3.00233	3.03121	3.10318	3.21913	3.37589	3.56672	3.7826	4.01381	4.25237	4.49377	4.73532	4.97416	5.2079	5.43504	5.65436	5.86433	6.06298	6.24883	6.42176	6.58298	6.73488	6.88047	7.02307	7.16622	7.31195	7.45846	7.59998	7.72814	7.83304	7.90415	7.9328	7.91696	7.86599	7.80153	7.75183	7.74244	7.78825
5.27497	4.98351	4.6963	4.41851	4.15598	3.91409	3.69933	3.52196	3.3942	3.32383	3.30811	3.33346	3.38277	3.44469	3.51719	3.60339	3.70473	3.81907	3.94627	4.0934	4.27199	4.48965	4.7426	5.01399	5.27874	5.51305	5.70297	5.8466	5.95045	6.02407	6.07657	6.11604	6.14988	6.18451	6.22439	6.27036	6.3193	6.36652	6.40864	6.44462	6.4754	6.50244	6.52586	6.54313	6.54873	6.53472	6.49112	6.40652	6.27059	6.07764
-1.04706	-1.28728	-1.55508	-1.84132	-2.14121	-2.45041	-2.75778	-3.04439	-3.29362	-3.49841	-3.65918	-3.77971	-3.86536	-3.92128	-3.95053	-3.95406	-3.93195	-3.88485	-3.81495	-3.72524	-3.61857	-3.49744	-3.36309	-3.21596	-3.0576	-2.89071	-2.71839	-2.54388	-2.3703	-2.19982	-2.03372	-1.87366	-1.72229	-1.58166	-1.45166	-1.33101	-1.21898	-1.11574	-1.02156	-0.93706	-0.86475	-0.80923	-0.77555	-0.7666	-0.78191	-0.81847	-0.87258	-0.94115	-1.02266	-1.11799
[truncated: 51 more columns]
