# Supplementary material for: Speed-dependent changes in the arm swing during independent walking in individuals after stroke
Source: PLoS One. 2025 Jan 3;20(1):e0315332. doi: 10.1371/journal.pone.0315332 (PMC11698429; doi:10.1371/journal.pone.0315332)
Supplement: S2 File — (ZIP) [file pone.0315332.s002.zip › Available data/Thorax flexion_FWS.xlsx]

## Sheet: Sheet1
5.5537	5.22244	4.89667	4.60464	4.38646	4.27966	4.29892	4.42601	4.61831	4.82812	5.01804	5.16673	5.26889	5.33339	5.3782	5.42322	5.48443	5.57233	5.6932	5.85071	6.04655	6.28006	6.54742	6.8418	7.15425	7.47506	7.79534	8.10855	8.41143	8.7036	8.98669	9.26332	9.53643	9.80893	10.0834	10.3614	10.6433	10.9273	11.2095	11.483	11.7385	11.9644	12.148	12.2773	12.3429	12.34	12.2703	12.1431	11.9742	11.783
1.29406	0.92244	0.50297	0.05166	-0.40467	-0.82711	-1.1768	-1.42975	-1.58575	-1.66293	-1.68164	-1.65111	-1.57027	-1.43869	-1.26394	-1.05833	-0.83142	-0.58747	-0.3283	-0.05614	0.22632	0.51719	0.81617	1.12426	1.44287	1.77298	2.11413	2.46317	2.81433	3.16061	3.49549	3.81458	4.11613	4.40027	4.66691	4.91412	5.13822	5.33429	5.49568	5.61348	5.67683	5.67421	5.5961	5.43826	5.20506	4.91189	4.58464	4.25507	3.95437	3.70592
12.004	11.819	11.6119	11.387	11.1503	10.9091	10.6718	10.4511	10.2617	10.1147	10.013	9.9516	9.92116	9.91142	9.91566	9.9338	9.9714	10.035	10.1275	10.2474	10.3889	10.5447	10.7074	10.8708	11.0317	11.1891	11.3436	11.4949	11.6414	11.7807	11.9117	12.0359	12.1569	12.279	12.4052	12.5361	12.6699	12.8036	12.9326	13.0508	13.151	13.2271	13.2743	13.2897	13.2725	13.2243	13.1483	13.0469	12.9205	12.7673
9.74215	9.58047	9.42349	9.27412	9.1333	9.00812	8.91536	8.87505	8.89979	8.98889	9.12699	9.28537	9.43046	9.53876	9.6068	9.64887	9.68697	9.74089	9.82354	9.94091	10.0935	10.2774	10.4854	10.7095	10.9405	11.1692	11.388	11.5928	11.7835	11.963	12.1354	12.3038	12.4692	12.6301	12.7843	12.9289	13.0604	13.1742	13.2652	13.3272	13.3537	13.3395	13.2827	13.1868	13.0607	12.9145	12.7546	12.5793	12.3784	12.1392
8.758	8.45431	8.06935	7.61309	7.11445	6.61517	6.16139	5.78778	5.5073	5.31077	5.17594	5.07971	5.00668	4.95104	4.91236	4.88914	4.87468	4.85807	4.82952	4.7855	4.7296	4.66911	4.61083	4.55914	4.51621	4.48296	4.45995	4.44795	4.44779	4.45952	4.48167	4.511	4.54279	4.57158	4.59238	4.6015	4.59674	4.57705	4.54176	4.49012	4.42112	4.3338	4.22771	4.10372	3.96454	3.81439	3.65775	3.49736	3.33221	3.15675
-2.42091	-2.77696	-3.17238	-3.5965	-4.03373	-4.46387	-4.86727	-5.22568	-5.52282	-5.74696	-5.89419	-5.96912	-5.98151	-5.94176	-5.85965	-5.74513	-5.60796	-5.45592	-5.29351	-5.12299	-4.94708	-4.76998	-4.59574	-4.42701	-4.26515	-4.1101	-3.96041	-3.814	-3.66845	-3.52076	-3.36753	-3.20476	-3.02791	-2.83318	-2.61865	-2.38411	-2.13214	-1.869	-1.6034	-1.34565	-1.10829	-0.90503	-0.74807	-0.64529	-0.59965	-0.61003	-0.6719	-0.7794	-0.92794	-1.11516
4.8033	4.60119	4.37894	4.135	3.87516	3.61372	3.37447	3.18462	3.06521	3.02245	3.04539	3.11082	3.19231	3.26863	3.32813	3.36834	3.39219	3.40336	3.40375	3.39358	3.37323	3.34515	3.31432	3.28701	3.26859	3.26186	3.26678	3.28171	3.30506	3.33636	3.37656	3.42791	3.49343	3.57602	3.67776	3.79948	3.94038	4.09748	4.26517	4.43525	4.59758	4.741	4.8544	4.92787	4.95408	4.92987	4.85783	4.74736	4.6145	4.48004
-0.64594	-0.99943	-1.41948	-1.90143	-2.43423	-2.99835	-3.56896	-4.1165	-4.60732	-5.00886	-5.29869	-5.47011	-5.53272	-5.51107	-5.43993	-5.35482	-5.28193	-5.23129	-5.19819	-5.1718	-5.14326	-5.11003	-5.0765	-5.05154	-5.04353	-5.05613	-5.08832	-5.13601	-5.19303	-5.25122	-5.29975	-5.32478	-5.31227	-5.25483	-5.15969	-5.04828	-4.94341	-4.85846	-4.79763	-4.76	-4.74235	-4.74057	-4.75071	-4.77117	-4.80552	-4.86007	-4.9375	-5.03168	-5.12582	-5.19331
11.2018	10.8066	10.3965	10.0104	9.69375	9.47728	9.36181	9.32292	9.32627	9.34217	9.3539	9.3591	9.36726	9.39587	9.46348	9.58316	9.7598	9.98865	10.2576	10.5539	10.8679	11.1923	11.5196	11.8419	12.1509	12.4398	12.7059	12.95	13.1725	13.3734	13.555	13.7214	13.8741	14.011	14.1284	14.2198	14.2761	14.2861	14.2393	14.131	13.9678	13.7695	13.5647	13.3853	13.2538	13.1735	13.1322	13.115	13.1124	13.1184
4.43847	4.23307	3.99655	3.73216	3.4474	3.15516	2.87063	2.6045	2.36109	2.13765	1.92832	1.73169	1.54802	1.37522	1.21124	1.05765	0.91949	0.80347	0.71852	0.67042	0.6583	0.67702	0.71789	0.76966	0.82173	0.86836	0.91207	0.96357	1.03533	1.13632	1.2704	1.43421	1.61546	1.79899	1.97526	2.14014	2.29407	2.44421	2.60262	2.78185	2.98889	3.22215	3.47178	3.72143	3.95155	4.14351	4.28271	4.36271	4.3884	4.37808
3.08025	3.09651	3.14984	3.22086	3.28222	3.30561	3.275	3.19561	3.09504	3.01322	2.98515	3.02547	3.1241	3.25459	3.38821	3.5058	3.60158	3.67911	3.74454	3.80269	3.85706	3.91144	3.97072	4.03969	4.12008	4.20931	4.30229	4.39447	4.48381	4.571	4.65803	4.74652	4.83679	4.92808	5.01884	5.10641	5.18682	5.25522	5.30691	5.33874	5.34982	5.34094	5.31359	5.26976	5.21223	5.14426	5.06915	4.98957	4.90647	4.81834
-4.92325	-5.05262	-5.20847	-5.38041	-5.55497	-5.71817	-5.86222	-5.98674	-6.0944	-6.18567	-6.25755	-6.30648	-6.33261	-6.34154	-6.34199	-6.34078	-6.33938	-6.33437	-6.32082	-6.29582	-6.25954	-6.21304	-6.15543	-6.08422	-5.99844	-5.90141	-5.80066	-5.70444	-5.61756	-5.53979	-5.46786	-5.39848	-5.3296	-5.25997	-5.18901	-5.11694	-5.04436	-4.97227	-4.90235	-4.8371	-4.77967	-4.7337	-4.70265	-4.68862	-4.69154	-4.70995	-4.74293	-4.79146	-4.85798	-4.94456
3.02415	2.7486	2.42721	2.07828	1.73644	1.44899	1.25563	1.17029	1.17861	1.25129	1.35979	1.48322	1.60551	1.71126	1.7891	1.84003	1.87922	1.92715	1.99854	2.09915	2.23123	2.39891	2.60653	2.85231	3.12498	3.40775	3.68668	3.95688	4.22072	4.47973	4.72935	4.96143	5.17021	5.35509	5.51955	5.66858	5.80652	5.93573	6.05639	6.1672	6.26697	6.35609	6.4367	6.51052	6.57455	6.61875	6.63063	6.60514	6.55228	6.49634
14.1565	13.9842	13.7955	13.6129	13.4585	13.3459	13.2736	13.2269	13.1852	13.1303	13.0529	12.9532	12.8389	12.7219	12.6158	12.535	12.4929	12.4987	12.5526	12.6451	12.7593	12.8772	12.984	13.0704	13.1331	13.1729	13.1942	13.203	13.2058	13.2086	13.216	13.2305	13.2535	13.2853	13.3256	13.3746	13.4328	13.5007	13.5783	13.6639	13.7537	13.8421	13.9222	13.9863	14.0269	14.037	14.0104	13.9418	13.8276	13.6676
-2.66082	-2.97092	-3.30717	-3.63891	-3.93154	-4.15978	-4.31431	-4.39749	-4.41724	-4.38547	-4.31445	-4.21315	-4.0886	-3.94859	-3.80205	-3.65869	-3.52685	-3.40915	-3.3034	-3.2057	-3.10968	-3.0082	-2.8958	-2.76818	-2.62149	-2.45411	-2.26783	-2.06492	-1.84864	-1.62737	-1.41387	-1.21983	-1.05266	-0.91564	-0.80906	-0.73075	-0.67674	-0.64443	-0.63687	-0.66418	-0.74071	-0.87745	-1.07278	-1.30905	-1.55913	-1.79671	-2.00438	-2.17509	-2.30911	-2.41052
8.69537	8.57801	8.4484	8.32114	8.20677	8.10825	8.02241	7.94659	7.88079	7.82434	7.77366	7.72424	7.67487	7.62933	7.59424	7.57659	7.58253	7.61644	7.67997	7.77154	7.88668	8.01968	8.16562	8.32132	8.48511	8.65534	8.82921	9.00341	9.17486	9.34142	9.50226	9.6572	9.8062	9.94973	10.088	10.2201	10.3432	10.4529	10.5429	10.6069	10.6392	10.6362	10.5946	10.511	10.382	10.2074	9.99234	9.7492	9.49592	9.25351
2.36049	2.16586	1.94151	1.70148	1.46653	1.26071	1.10113	0.99011	0.91596	0.86521	0.83423	0.82809	0.85159	0.90496	0.9863	1.09438	1.22871	1.38808	1.56967	1.76959	1.98418	2.21064	2.44559	2.68317	2.91506	3.13263	3.32938	3.50206	3.65015	3.77461	3.87713	3.96008	4.02669	4.08049	4.12426	4.15929	4.185	4.19907	4.19806	4.17828	4.13665	4.07159	3.98357	3.87475	3.7475	3.60241	3.43695	3.24604	3.0248	2.77244
-1.06342	-1.17979	-1.30607	-1.44297	-1.58864	-1.73909	-1.88854	-2.02977	-2.15514	-2.25759	-2.3318	-2.37674	-2.39794	-2.40575	-2.40952	-2.41309	-2.41459	-2.40843	-2.38753	-2.3462	-2.28351	-2.20482	-2.11887	-2.0332	-1.95123	-1.8718	-1.79125	-1.70615	-1.61444	-1.51506	-1.40745	-1.29122	-1.16551	-1.02928	-0.88275	-0.72826	-0.57071	-0.41778	-0.27953	-0.16662	-0.08804	-0.0494	-0.05179	-0.09186	-0.16345	-0.26028	-0.37857	-0.51688	-0.67228	-0.8375
0.1378	-0.10222	-0.38291	-0.68537	-0.98481	-1.25133	-1.45882	-1.59444	-1.66181	-1.67524	-1.65294	-1.61153	-1.56043	-1.50016	-1.42545	-1.32919	-1.20543	-1.05176	-0.8724	-0.67912	-0.48747	-0.31109	-0.15785	-0.02877	0.08083	0.17834	0.27074	0.36324	0.45928	0.56163	0.6725	0.79249	0.91967	1.0492	1.17439	1.28919	1.3902	1.47671	1.54915	1.60681	1.6463	1.66107	1.64287	1.58403	1.4788	1.32376	1.11779	0.86206	0.56125	0.22594
9.14747	8.92549	8.71047	8.50441	8.30949	8.13227	7.98453	7.88174	7.83795	7.86017	7.94562	8.08323	8.2581	8.45657	8.66958	8.89315	9.12675	9.37099	9.62595	9.89058	10.1627	10.4393	10.7157	10.9861	11.2434	11.4807	11.6922	11.8742	12.0247	12.1432	12.2309	12.2901	12.325	12.3417	12.3478	12.352	12.3624	12.386	12.4267	12.4849	12.5572	12.6363	12.7127	12.7746	12.8088	12.8019	12.7414	12.6183	12.4296	12.1811
3.2642	2.90224	2.49262	2.05068	1.60487	1.19282	0.84487	0.57345	0.3762	0.247	0.18231	0.17993	0.23599	0.34326	0.49154	0.67001	0.86985	1.08537	1.31357	1.55264	1.80035	2.05336	2.30804	2.56159	2.81189	3.0566	3.29249	3.51603	3.72443	3.9162	4.09116	4.25009	4.39463	4.52735	4.65166	4.77135	4.88992	5.00928	5.12852	5.24289	5.34378	5.41961	5.45769	5.44645	5.37744	5.24671	5.05509	4.80837	4.51803	4.20104
5.98734	5.61295	5.19803	4.7571	4.31061	3.88433	3.50215	3.18063	2.92676	2.74022	2.61712	2.55203	2.53803	2.56698	2.63122	2.72436	2.83966	2.96842	3.1014	3.23213	3.3586	3.48209	3.60467	3.7274	3.85	3.97129	4.08955	4.20211	4.30509	4.39408	4.46562	4.51908	4.55736	4.58595	4.61081	4.63594	4.66207	4.68705	4.70773	4.72191	4.72924	4.73023	4.7244	4.70915	4.68018	4.63341	4.56692	4.48256	4.38703	4.29201
4.40265	4.13013	3.83786	3.54257	3.26191	3.01123	2.79864	2.62434	2.48404	2.37578	2.30249	2.26735	2.26931	2.3039	2.36769	2.46041	2.58292	2.7336	2.90652	3.09351	3.28698	3.48277	3.68098	3.88337	4.09116	4.30392	4.51901	4.73246	4.94084	5.14226	5.33609	5.52276	5.70424	5.8842	6.06711	6.25698	6.45573	6.6624	6.87347	7.08277	7.28113	7.45711	7.59897	7.69776	7.75058	7.76316	7.75142	7.7393	7.7517	7.80655
5.5321	5.20481	4.88552	4.57651	4.28216	4.01161	3.77979	3.60484	3.50187	3.4755	3.51589	3.60252	3.71402	3.8364	3.96389	4.09479	4.22828	4.36538	4.51198	4.67947	4.88047	5.12172	5.39861	5.69475	5.9872	6.25462	6.48407	6.67305	6.82633	6.9508	7.05223	7.13552	7.20617	7.27025	7.3332	7.39827	7.46595	7.53466	7.60226	7.66719	7.72847	7.78476	7.83274	7.86575	7.87372	7.84435	7.76513	7.62602	7.42348	7.16411
-1.38516	-1.64685	-1.94169	-2.25633	-2.57866	-2.89698	-3.19719	-3.4598	-3.66656	-3.80817	-3.88459	-3.90206	-3.87051	-3.8016	-3.70692	-3.59598	-3.47521	-3.34873	-3.21851	-3.08483	-2.94795	-2.80897	-2.66906	-2.52923	-2.39013	-2.25126	-2.11148	-1.97067	-1.82964	-1.68843	-1.54605	-1.40176	-1.25617	-1.11112	-0.96906	-0.83313	-0.7074	-0.5963	-0.50411	-0.4353	-0.39474	-0.38688	-0.41416	-0.47582	-0.56733	-0.68055	-0.80632	-0.93805	-1.07357	-1.21505
[truncated: 51 more columns]
