# Supplementary material for: Speed-dependent changes in the arm swing during independent walking in individuals after stroke
Source: PLoS One. 2025 Jan 3;20(1):e0315332. doi: 10.1371/journal.pone.0315332 (PMC11698429; doi:10.1371/journal.pone.0315332)
Supplement: S2 File — (ZIP) [file pone.0315332.s002.zip › Available data/Thorax rotation_CWS.xlsx]

## Sheet: Sheet1
-2.3807	-2.30169	-2.16581	-1.98004	-1.76271	-1.54221	-1.33943	-1.15181	-0.95296	-0.7083	-0.3918	0.00591	0.47741	1.00318	1.5589	2.12207	2.67639	3.21264	3.72711	4.21959	4.69226	5.14874	5.5932	6.0291	6.45827	6.88111	7.29718	7.70528	8.10424	8.49364	8.87367	9.24505	9.60878	9.96526	10.3135	10.6508	10.9734	11.2768	11.5566	11.809	12.0309	12.2198	12.3741	12.4931	12.5762	12.6222	12.6291	12.594	12.514	12.3857
-1.92842	-1.66172	-1.3958	-1.14901	-0.93766	-0.77515	-0.66648	-0.60194	-0.55705	-0.5019	-0.41257	-0.27483	-0.07819	0.19175	0.54991	0.99989	1.52735	2.10384	2.69695	3.27863	3.8281	4.33219	4.78455	5.18334	5.52843	5.81953	6.05622	6.23945	6.37303	6.46276	6.51463	6.5345	6.5282	6.50134	6.45947	6.40843	6.35462	6.30455	6.26446	6.24112	6.24224	6.27618	6.34981	6.46602	6.62291	6.81291	7.02171	7.23011	7.41889	7.57388
-8.28093	-8.17416	-8.06243	-7.94252	-7.82027	-7.70971	-7.62794	-7.58944	-7.60209	-7.66407	-7.76239	-7.87543	-7.9797	-8.05843	-8.10657	-8.12755	-8.12499	-8.09733	-8.03865	-7.94408	-7.81274	-7.64766	-7.45579	-7.24613	-7.02746	-6.8078	-6.59304	-6.38834	-6.19958	-6.03021	-5.87977	-5.74458	-5.61892	-5.49635	-5.37082	-5.23921	-5.103	-4.96681	-4.83547	-4.71236	-4.59995	-4.50077	-4.41685	-4.34914	-4.29792	-4.2633	-4.24523	-4.24269	-4.25251	-4.26969
-5.4337	-5.42416	-5.43512	-5.4748	-5.55707	-5.6876	-5.85303	-6.01944	-6.14169	-6.17897	-6.10859	-5.93037	-5.66032	-5.31983	-4.92778	-4.49586	-4.02626	-3.51508	-2.96294	-2.38412	-1.80415	-1.24853	-0.73227	-0.25682	0.18574	0.60525	1.00662	1.38819	1.74525	2.07392	2.37229	2.6394	2.87532	3.08184	3.26145	3.41582	3.54583	3.65292	3.73971	3.80864	3.86067	3.89475	3.90741	3.89351	3.84824	3.76974	3.66217	3.53809	3.41881	3.33069
1.36705	1.31842	1.18932	0.98358	0.70959	0.37749	0.00089	-0.39893	-0.78951	-1.12876	-1.37361	-1.49166	-1.46885	-1.3096	-1.03113	-0.65589	-0.20625	0.29635	0.82986	1.37183	1.90181	2.40348	2.865	3.27889	3.64217	3.95554	4.2212	4.44112	4.61714	4.75194	4.84977	4.91621	4.95748	4.9795	4.98706	4.98374	4.97219	4.95416	4.93011	4.89896	4.85826	4.80515	4.73785	4.65668	4.56337	4.46041	4.35264	4.24939	4.16374	4.10893
1.32635	1.39443	1.45953	1.52695	1.59086	1.63914	1.6636	1.66817	1.66673	1.67533	1.70812	1.77777	1.89487	2.06573	2.29164	2.56785	2.88185	3.21782	3.56244	3.90494	4.2355	4.54599	4.83028	5.08355	5.30403	5.49411	5.65712	5.79345	5.89865	5.9647	5.98635	5.96587	5.91119	5.83324	5.74363	5.64933	5.54993	5.44273	5.32881	5.21256	5.09637	4.98044	4.86752	4.76252	4.67024	4.59592	4.54511	4.52062	4.51909	4.53143
-3.83345	-3.67102	-3.50608	-3.34528	-3.20106	-3.09018	-3.02823	-3.02288	-3.07035	-3.15638	-3.26018	-3.35917	-3.4331	-3.46676	-3.45097	-3.38251	-3.26338	-3.09982	-2.90074	-2.67579	-2.43328	-2.17894	-1.91565	-1.64423	-1.36482	-1.07789	-0.78452	-0.48613	-0.18427	0.11942	0.4234	0.7265	1.02805	1.32758	1.62459	1.91855	2.20883	2.49455	2.77437	3.04652	3.3088	3.55872	3.79373	4.01168	4.21112	4.39145	4.55272	4.6952	4.81864	4.92173
0.74677	1.48837	2.23352	2.96047	3.63601	4.22798	4.7089	5.06086	5.28418	5.39914	5.43955	5.45172	5.49075	5.60753	5.83009	6.16007	6.58077	7.06861	7.60031	8.15591	8.71875	9.27407	9.80955	10.3167	10.793	11.2406	11.6635	12.0679	12.4624	12.8534	13.2411	13.6191	13.9765	14.2992	14.5734	14.7862	14.9273	14.9892	14.9681	14.8641	14.6797	14.4215	14.102	13.737	13.3419	12.9301	12.513	12.1013	11.7034	11.3261
-12.0043	-11.491	-10.9725	-10.4838	-10.0643	-9.7308	-9.4568	-9.19113	-8.89715	-8.57071	-8.22707	-7.88025	-7.53392	-7.18385	-6.82452	-6.45317	-6.07054	-5.68081	-5.291	-4.90864	-4.53954	-4.18581	-3.84498	-3.51171	-3.18075	-2.848	-2.51135	-2.17062	-1.8274	-1.48536	-1.15032	-0.82998	-0.53367	-0.2723	-0.05706	0.10208	0.19718	0.22173	0.17071	0.04179	-0.16336	-0.43833	-0.77056	-1.13901	-1.51573	-1.87429	-2.19829	-2.48436	-2.73858	-2.96991
-14.9742	-14.4994	-14.0119	-13.5218	-13.042	-12.5893	-12.1809	-11.8273	-11.5318	-11.2875	-11.0781	-10.8834	-10.6842	-10.4717	-10.2542	-10.0501	-9.87404	-9.7279	-9.59937	-9.46492	-9.2991	-9.08363	-8.81648	-8.51242	-8.20037	-7.9118	-7.66568	-7.46554	-7.30052	-7.15426	-7.01559	-6.88008	-6.74724	-6.61699	-6.49181	-6.37703	-6.28051	-6.20995	-6.17243	-6.17251	-6.21082	-6.28416	-6.38639	-6.51201	-6.65924	-6.83038	-7.02984	-7.25902	-7.51238	-7.77599
-10.2252	-9.9169	-9.61024	-9.30431	-8.99063	-8.65678	-8.28995	-7.88071	-7.42679	-6.93586	-6.42517	-5.91629	-5.42845	-4.9753	-4.56553	-4.20407	-3.89102	-3.62007	-3.3798	-3.15673	-2.93756	-2.71134	-2.47163	-2.2174	-1.95252	-1.6838	-1.41831	-1.16133	-0.91537	-0.67995	-0.45184	-0.22621	0.00127	0.23281	0.46829	0.70571	0.94199	1.17373	1.39689	1.60579	1.79307	1.9508	2.07183	2.15067	2.18419	2.17181	2.11512	2.01699	1.88119	1.71394
-0.96199	-0.98592	-1.01533	-1.04606	-1.07914	-1.12142	-1.18058	-1.2572	-1.3424	-1.42285	-1.48722	-1.52872	-1.54313	-1.52644	-1.47565	-1.39157	-1.27987	-1.14884	-1.00608	-0.85622	-0.70072	-0.53928	-0.37076	-0.19274	-0.00173	0.20397	0.4209	0.63982	0.84886	1.03871	1.20592	1.35267	1.48385	1.60403	1.71609	1.8211	1.91852	2.00645	2.08249	2.14494	2.1934	2.22849	2.25204	2.26758	2.27975	2.29228	2.30524	2.31429	2.31354	2.30061
2.3765	2.77533	3.22854	3.70827	4.187	4.62988	4.99203	5.22027	5.27324	5.15281	4.91787	4.66381	4.48422	4.43811	4.53578	4.74621	5.01987	5.3126	5.5999	5.87958	6.1653	6.47607	6.82754	7.22766	7.67562	8.16205	8.67051	9.1805	9.67177	10.1286	10.5425	10.9125	11.2438	11.5455	11.8269	12.0941	12.3496	12.5927	12.8206	13.0294	13.2154	13.3757	13.509	13.6152	13.6955	13.7514	13.7844	13.7963	13.7893	13.7665
-10.7276	-10.6754	-10.5869	-10.4544	-10.2726	-10.0479	-9.80169	-9.56556	-9.36552	-9.20512	-9.06056	-8.89263	-8.66593	-8.36184	-7.97976	-7.53086	-7.03112	-6.49771	-5.94789	-5.39793	-4.86076	-4.34403	-3.84921	-3.37242	-2.90746	-2.44936	-1.99598	-1.54787	-1.10738	-0.67798	-0.26366	0.13148	0.5031	0.84672	1.15842	1.43517	1.67465	1.87457	2.03226	2.14494	2.21036	2.22747	2.19706	2.12188	2.00679	1.85893	1.68689	1.49904	1.30219	1.10142
-6.21279	-5.78804	-5.36406	-4.9821	-4.67342	-4.45134	-4.31882	-4.26403	-4.24609	-4.20404	-4.09045	-3.89505	-3.63902	-3.35271	-3.05562	-2.75206	-2.4401	-2.12113	-1.80081	-1.48449	-1.17334	-0.86575	-0.55979	-0.25464	0.04854	0.3458	0.63099	0.8966	1.13486	1.33913	1.50526	1.63259	1.72436	1.78501	1.81787	1.82629	1.81396	1.7851	1.74331	1.68863	1.61606	1.51489	1.37462	1.19463	0.99314	0.80391	0.64563	0.49457	0.30039	0.02439
-2.55745	-2.25662	-1.93466	-1.60979	-1.30252	-1.02769	-0.79032	-0.58659	-0.40511	-0.22918	-0.04198	0.16926	0.41037	0.67828	0.96192	1.24631	1.51813	1.77036	2.00273	2.21957	2.42761	2.63396	2.84358	3.05844	3.2786	3.50202	3.7248	3.94236	4.15092	4.34774	4.53061	4.69705	4.84339	4.96475	5.05527	5.10889	5.12117	5.09107	5.02088	4.91449	4.77823	4.62055	4.44906	4.26823	4.07845	3.87896	3.67267	3.46895	3.28274	3.13071
-3.16094	-2.961	-2.73588	-2.48604	-2.2195	-1.95206	-1.69931	-1.46708	-1.24763	-1.02514	-0.78415	-0.51411	-0.21021	0.1287	0.50237	0.90934	1.34559	1.80349	2.27215	2.7392	3.19368	3.62788	4.03714	4.41957	4.77634	5.11053	5.42542	5.72341	6.00532	6.27031	6.51619	6.73961	6.93703	7.10516	7.24023	7.33783	7.39369	7.40474	7.37	7.29077	7.1702	7.01316	6.82636	6.618	6.39658	6.1694	5.94107	5.71274	5.48328	5.25193
-1.93507	-1.84417	-1.76897	-1.69859	-1.62403	-1.5409	-1.45016	-1.35509	-1.25739	-1.15317	-1.03112	-0.87462	-0.66699	-0.39696	-0.06291	0.32557	0.74994	1.18856	1.62322	2.04285	2.44347	2.82551	3.19032	3.5376	3.86524	4.17082	4.4525	4.70837	4.93587	5.13143	5.29099	5.41149	5.49206	5.53373	5.53809	5.50589	5.43665	5.32946	5.18445	5.0042	4.79422	4.56269	4.31919	4.0732	3.83311	3.60663	3.40178	3.22653	3.08701	2.98646
-5.11778	-4.68892	-4.21691	-3.72871	-3.26419	-2.86169	-2.54148	-2.30282	-2.12826	-1.98902	-1.85465	-1.70379	-1.5263	-1.31701	-1.07038	-0.7812	-0.44907	-0.08025	0.31362	0.71746	1.11456	1.48921	1.82942	2.12873	2.38703	2.61029	2.80724	2.98564	3.14936	3.29616	3.41791	3.50438	3.54716	3.54133	3.48606	3.38425	3.24142	3.0645	2.86069	2.63551	2.39148	2.12946	1.85081	1.55776	1.25267	0.93766	0.61471	0.28835	-0.03003	-0.32108
-16.9745	-16.5385	-15.9702	-15.2758	-14.4822	-13.6258	-12.7538	-11.9115	-11.1324	-10.4306	-9.80174	-9.22879	-8.69093	-8.17051	-7.65568	-7.13939	-6.61741	-6.08746	-5.54924	-5.00451	-4.45671	-3.91044	-3.3706	-2.84161	-2.32666	-1.82736	-1.344	-0.87631	-0.42479	0.0083	0.41858	0.79993	1.14507	1.44606	1.69478	1.8838	2.00752	2.06364	2.05432	1.98672	1.87266	1.72738	1.56777	1.41028	1.26855	1.1514	1.06166	0.99649	0.94961	0.91448
4.17108	4.37764	4.62391	4.89882	5.1795	5.43364	5.63408	5.77191	5.85893	5.919	5.97618	6.04696	6.13894	6.25409	6.39285	6.55624	6.74512	6.95829	7.19128	7.43766	7.69237	7.95393	8.22353	8.50285	8.79191	9.08768	9.38385	9.67251	9.9466	10.2011	10.4327	10.6393	10.82	10.9757	11.109	11.2231	11.3194	11.3976	11.4548	11.4853	11.4813	11.4342	11.3371	11.1865	10.9838	10.7348	10.4493	10.1402	9.82361	9.5176
-1.52724	-1.56026	-1.6217	-1.70876	-1.82002	-1.95429	-2.11034	-2.28433	-2.46787	-2.64785	-2.80836	-2.93362	-3.01107	-3.03348	-2.99952	-2.91323	-2.78278	-2.61886	-2.43294	-2.23532	-2.03374	-1.83265	-1.63356	-1.43607	-1.23896	-1.04116	-0.84211	-0.64168	-0.43987	-0.2365	-0.03103	0.17751	0.39024	0.60815	0.83164	1.06019	1.29221	1.52501	1.75492	1.9776	2.18851	2.38356	2.55979	2.71584	2.85192	2.96943	3.0703	3.15648	3.22961	3.29097
0.65609	0.7937	0.96113	1.13832	1.29414	1.39363	1.41497	1.35851	1.24551	1.1101	0.98914	0.9145	0.90815	0.97957	1.12644	1.33734	1.5948	1.87868	2.17035	2.45589	2.72734	2.98229	3.22197	3.44906	3.66669	3.87808	4.08544	4.28866	4.48524	4.67173	4.84606	5.00908	5.16423	5.31584	5.46775	5.62224	5.77957	5.93854	6.09746	6.25482	6.40912	6.55842	6.70068	6.83453	6.95946	7.07562	7.1838	7.28547	7.3826	7.47762
6.8388	6.83372	6.83336	6.83679	6.83796	6.82555	6.78672	6.71377	6.61065	6.49377	6.3868	6.31382	6.2942	6.34102	6.46202	6.65866	6.92294	7.2373	7.5792	7.9277	8.26902	8.59747	8.91164	9.2105	9.49238	9.75573	9.9993	10.2214	10.4194	10.5893	10.7265	10.8257	10.883	10.8967	10.8681	10.7999	10.6952	10.5567	10.3876	10.1948	9.98862	9.78258	9.59149	9.43174	9.32179	9.28131	9.32754	9.47062	9.70957	10.0303
0.1318	-0.027	-0.16151	-0.26025	-0.31285	-0.31193	-0.25782	-0.16036	-0.03216	0.12026	0.29874	0.5083	0.74986	1.01791	1.30338	1.59814	1.89778	2.20052	2.50399	2.80347	3.09276	3.36613	3.62036	3.85575	4.07541	4.28309	4.48143	4.67126	4.85191	5.02263	5.18347	5.33559	5.48168	5.62584	5.77223	5.92317	6.07855	6.23657	6.39456	6.54927	6.69693	6.8334	6.95474	7.05804	7.14178	7.20599	7.25165	7.27928	7.28782	7.2742
[truncated: 51 more columns]
