# Supplementary material for: Speed-dependent changes in the arm swing during independent walking in individuals after stroke
Source: PLoS One. 2025 Jan 3;20(1):e0315332. doi: 10.1371/journal.pone.0315332 (PMC11698429; doi:10.1371/journal.pone.0315332)
Supplement: S2 File — (ZIP) [file pone.0315332.s002.zip › Available data/Thorax rotation_FWS.xlsx]

## Sheet: Sheet1
-1.31983	-1.24626	-1.111	-0.92577	-0.7181	-0.52771	-0.38148	-0.27208	-0.16111	-0.00368	0.22893	0.54276	0.92792	1.36881	1.84966	2.35534	2.87109	3.38379	3.88386	4.36628	4.83047	5.27935	5.71764	6.14972	6.57791	7.00213	7.42062	7.83133	8.23317	8.6264	9.01199	9.39091	9.76356	10.1293	10.4861	10.831	11.1597	11.4671	11.7485	11.9993	12.2159	12.3956	12.5367	12.6387	12.7015	12.7255	12.7102	12.6538	12.5536	12.4066
-1.20291	-0.98578	-0.75025	-0.51252	-0.28995	-0.10282	0.03045	0.10221	0.12369	0.12338	0.13575	0.18784	0.29395	0.46153	0.69816	1.00954	1.39199	1.82944	2.29917	2.78074	3.26011	3.72791	4.17628	4.59701	4.98252	5.32786	5.6305	5.88872	6.10153	6.26973	6.39662	6.48736	6.5479	6.58454	6.60362	6.61114	6.61189	6.60913	6.60516	6.60215	6.60381	6.61719	6.65275	6.72149	6.83136	6.98424	7.17379	7.38486	7.59594	7.78418
-7.97756	-7.90902	-7.85718	-7.81094	-7.76735	-7.7339	-7.72535	-7.75662	-7.83772	-7.96921	-8.13893	-8.32352	-8.49596	-8.63423	-8.72625	-8.76899	-8.76423	-8.71379	-8.61742	-8.47464	-8.28888	-8.06975	-7.83095	-7.58537	-7.34172	-7.1049	-6.87845	-6.66602	-6.47101	-6.29499	-6.1366	-5.99206	-5.85698	-5.72749	-5.60027	-5.47216	-5.3406	-5.20468	-5.06569	-4.92687	-4.79263	-4.66804	-4.55817	-4.46746	-4.39891	-4.35317	-4.3282	-4.31965	-4.32149	-4.32673
-5.25185	-5.26345	-5.30657	-5.38065	-5.48969	-5.63404	-5.80332	-5.97279	-6.10802	-6.17454	-6.14754	-6.01804	-5.7936	-5.49367	-5.14165	-4.75629	-4.34634	-3.91135	-3.44789	-2.95743	-2.4501	-1.94214	-1.44987	-0.98408	-0.54754	-0.13612	0.25703	0.63688	1.0048	1.35949	1.69828	2.01801	2.31535	2.58727	2.83159	3.0471	3.23348	3.39157	3.52309	3.63036	3.71655	3.78559	3.84072	3.88247	3.90819	3.91304	3.89227	3.84439	3.77413	3.69327
-2.34061	-2.48957	-2.69646	-2.95404	-3.25265	-3.58688	-3.95248	-4.34075	-4.73233	-5.09655	-5.39699	-5.60087	-5.68791	-5.654	-5.50863	-5.26828	-4.95006	-4.56905	-4.13967	-3.67811	-3.20248	-2.72968	-2.27148	-1.83305	-1.41465	-1.01478	-0.63292	-0.27086	0.06736	0.37652	0.65207	0.89174	1.0963	1.26918	1.41543	1.54083	1.65124	1.75187	1.8465	1.93631	2.01862	2.08683	2.13239	2.14835	2.1326	2.08989	2.03216	1.97698	1.94377	1.94806
-0.57309	-0.5301	-0.48123	-0.41933	-0.34734	-0.27624	-0.2163	-0.16789	-0.12112	-0.06292	0.01844	0.13408	0.29367	0.50181	0.75695	1.05284	1.38035	1.72968	2.09194	2.45882	2.82056	3.16511	3.48082	3.76135	4.0079	4.22661	4.42378	4.60221	4.75959	4.88927	4.98337	5.03673	5.04911	5.02492	4.97108	4.89448	4.80108	4.69554	4.58058	4.45817	4.33143	4.20471	4.08239	3.96809	3.86543	3.77916	3.71463	3.67601	3.66442	3.67748
-3.99728	-3.80712	-3.6143	-3.42193	-3.2384	-3.07903	-2.96485	-2.91654	-2.9465	-3.05321	-3.22071	-3.42272	-3.62901	-3.81151	-3.94832	-4.02494	-4.03409	-3.97519	-3.85365	-3.67943	-3.46493	-3.22269	-2.96323	-2.6936	-2.41728	-2.13528	-1.8473	-1.55272	-1.25107	-0.94247	-0.62788	-0.30916	0.01106	0.32979	0.64406	0.9513	1.24963	1.53807	1.81649	2.08523	2.34456	2.59424	2.83336	3.06054	3.27424	3.47286	3.65488	3.81875	3.96256	4.08367
0.04637	0.64096	1.26602	1.90033	2.50746	3.04385	3.47555	3.78838	3.9883	4.0993	4.16308	4.23245	4.35795	4.57643	4.90597	5.34523	5.877	6.47464	7.10927	7.75534	8.39232	9.00386	9.57679	10.1013	10.5739	11.0007	11.3973	11.7841	12.1805	12.5983	13.0392	13.4946	13.9476	14.3773	14.7618	15.0823	15.3255	15.4834	15.5512	15.5269	15.4121	15.2136	14.943	14.6161	14.2508	13.8643	13.4721	13.0863	12.7154	12.3636
-10.9047	-10.4165	-9.89362	-9.38079	-8.93836	-8.60467	-8.35949	-8.137	-7.87638	-7.55885	-7.20241	-6.83298	-6.4647	-6.09866	-5.73025	-5.35567	-4.97438	-4.58898	-4.20346	-3.82103	-3.44342	-3.07122	-2.70398	-2.34119	-1.98287	-1.62923	-1.28112	-0.94114	-0.61434	-0.30744	-0.02795	0.21514	0.41175	0.55181	0.62593	0.6272	0.55299	0.40443	0.1851	-0.09907	-0.43831	-0.81608	-1.20782	-1.58486	-1.92503	-2.22383	-2.49477	-2.75857	-3.0327	-3.32775
-16.6009	-16.1222	-15.6298	-15.1328	-14.6427	-14.1727	-13.7344	-13.3355	-12.9814	-12.6737	-12.4058	-12.1644	-11.9314	-11.6912	-11.437	-11.1734	-10.9136	-10.6699	-10.4473	-10.2409	-10.0392	-9.82698	-9.59011	-9.32202	-9.02626	-8.71512	-8.40582	-8.11624	-7.86155	-7.65064	-7.48274	-7.34745	-7.22893	-7.11287	-6.99161	-6.86411	-6.7348	-6.61233	-6.50812	-6.43362	-6.3968	-6.40129	-6.446	-6.52834	-6.64669	-6.79943	-6.98666	-7.20933	-7.46377	-7.74066
-8.48859	-8.21107	-7.9315	-7.65725	-7.38611	-7.10957	-6.81683	-6.49899	-6.15179	-5.77732	-5.38433	-4.98706	-4.6017	-4.2413	-3.91313	-3.62049	-3.36562	-3.14921	-2.96772	-2.81256	-2.67209	-2.53503	-2.39355	-2.24461	-2.08934	-1.93132	-1.77486	-1.62358	-1.47931	-1.34127	-1.20656	-1.0716	-0.93351	-0.7906	-0.64225	-0.48849	-0.32972	-0.16668	-0.00051	0.16684	0.33197	0.48963	0.63319	0.75555	0.85066	0.91445	0.9448	0.94118	0.90429	0.83583
-0.09349	-0.10797	-0.11098	-0.09964	-0.08198	-0.07736	-0.10552	-0.1717	-0.26226	-0.35507	-0.43294	-0.48868	-0.52204	-0.53456	-0.52656	-0.49638	-0.44066	-0.3555	-0.23881	-0.09293	0.07508	0.25693	0.44702	0.6422	0.83864	1.03021	1.20967	1.37112	1.51168	1.63145	1.73241	1.81743	1.88921	1.94899	1.99648	2.03094	2.05206	2.06015	2.05632	2.04262	2.02136	1.99475	1.96522	1.9363	1.91255	1.89814	1.8942	1.89732	1.90153	1.90354
0.90993	1.4507	2.05709	2.69197	3.31929	3.89604	4.37205	4.69048	4.79947	4.67666	4.35292	3.91222	3.46391	3.10579	2.89575	2.842	2.91471	3.0711	3.27724	3.515	3.77787	4.06539	4.38027	4.72713	5.11149	5.53766	6.0052	6.50602	7.02539	7.5463	8.05402	8.53897	8.99766	9.4314	9.84402	10.2396	10.6208	10.9881	11.3392	11.6695	11.9724	12.2416	12.4716	12.6588	12.802	12.9023	12.964	12.9937	12.998	12.9818
-8.39853	-8.38504	-8.35135	-8.29123	-8.20197	-8.09122	-7.97843	-7.88806	-7.83584	-7.81692	-7.80446	-7.76056	-7.65155	-7.45841	-7.17871	-6.8225	-6.40662	-5.94997	-5.47084	-4.98538	-4.5064	-4.04192	-3.59423	-3.16029	-2.73401	-2.30918	-1.88174	-1.45047	-1.01635	-0.58205	-0.15176	0.26908	0.6743	1.058	1.41511	1.7416	2.03463	2.2926	2.5147	2.70021	2.84816	2.95746	3.02738	3.05843	3.05329	3.01695	2.95622	2.87901	2.79332	2.70596
-7.20437	-6.71866	-6.20257	-5.7095	-5.30602	-5.03991	-4.91971	-4.91476	-4.96202	-4.98506	-4.92906	-4.78593	-4.5835	-4.35398	-4.11387	-3.86349	-3.59646	-3.30741	-2.99455	-2.66112	-2.31421	-1.96136	-1.60799	-1.25801	-0.91739	-0.59602	-0.30544	-0.05259	0.16479	0.35575	0.53193	0.70376	0.87695	1.05149	1.22037	1.37244	1.49672	1.58308	1.62254	1.60791	1.53347	1.39658	1.20302	0.97314	0.74124	0.5404	0.38048	0.23618	0.0568	-0.20502
-3.49995	-3.21171	-2.90769	-2.60269	-2.31511	-2.06124	-1.84958	-1.67833	-1.53604	-1.40496	-1.26617	-1.10512	-0.91626	-0.70456	-0.48321	-0.26756	-0.06738	0.11737	0.29446	0.47399	0.66256	0.86037	1.06242	1.26285	1.45818	1.64729	1.83023	2.00747	2.17935	2.34584	2.5062	2.65812	2.79695	2.91589	3.00712	3.06299	3.07712	3.04602	2.97052	2.85633	2.7131	2.55225	2.38341	2.21246	2.04204	1.87389	1.71273	1.56824	1.45372	1.38216
-2.77351	-2.64105	-2.47471	-2.26939	-2.02374	-1.74322	-1.43858	-1.12162	-0.79902	-0.46983	-0.12753	0.23613	0.62811	1.05257	1.51043	1.99923	2.51331	3.04447	3.58246	4.11578	4.63305	5.12425	5.58131	5.9985	6.37294	6.70481	6.99667	7.25204	7.47398	7.6645	7.82473	7.95569	8.05854	8.13419	8.18325	8.20623	8.20307	8.17254	8.11248	8.02069	7.8965	7.74214	7.56289	7.36629	7.1607	6.95405	6.75238	6.55868	6.37271	6.19183
-2.19293	-2.06267	-1.94494	-1.83514	-1.72814	-1.62325	-1.52568	-1.44286	-1.37773	-1.32278	-1.25909	-1.16061	-1.00157	-0.76425	-0.4441	-0.05004	0.39871	0.87757	1.36208	1.83258	2.27704	2.69099	3.07563	3.43409	3.76807	4.078	4.36485	4.62987	4.8726	5.08982	5.27616	5.42574	5.53347	5.59518	5.60792	5.57125	5.48694	5.35671	5.18174	4.96477	4.71209	4.43346	4.14072	3.84573	3.55887	3.28915	3.04394	2.82834	2.646	2.50014
-6.59245	-6.09896	-5.54952	-4.96984	-4.3965	-3.86946	-3.41424	-3.03579	-2.72484	-2.46685	-2.24711	-2.05031	-1.85783	-1.64894	-1.40567	-1.11649	-0.77683	-0.38902	0.03767	0.4879	0.94187	1.37784	1.77611	2.12352	2.41531	2.65271	2.83947	2.98033	3.08105	3.14739	3.18295	3.18772	3.15789	3.08806	2.97496	2.82056	2.63351	2.42779	2.21922	2.02085	1.83907	1.6725	1.5139	1.35434	1.1866	1.00588	0.80898	0.59392	0.36195	0.1213
-19.4181	-19.0057	-18.4732	-17.8143	-17.0545	-16.2173	-15.3401	-14.4634	-13.6248	-12.8497	-12.1463	-11.5054	-10.9057	-10.3228	-9.7368	-9.1356	-8.51416	-7.87251	-7.214	-6.54416	-5.86989	-5.19859	-4.53762	-3.89369	-3.27253	-2.67844	-2.11413	-1.58098	-1.07958	-0.6106	-0.17551	0.22294	0.58034	0.89065	1.14641	1.3393	1.46103	1.50491	1.46784	1.35221	1.16658	0.92477	0.64372	0.34107	0.03323	-0.26604	-0.54645	-0.80114	-1.0256	-1.21615
1.54463	1.74769	2.00693	2.31794	2.66428	3.01407	3.32999	3.58326	3.76528	3.88784	3.97385	4.04752	4.12937	4.2351	4.37535	4.55504	4.77299	5.02338	5.29929	5.59629	5.91316	6.2497	6.60416	6.97247	7.34889	7.72727	8.10192	8.46734	8.81744	9.14541	9.4444	9.70836	9.93269	10.1151	10.2559	10.3567	10.4204	10.4494	10.4448	10.4057	10.3296	10.2134	10.056	9.85913	9.62801	9.37021	9.09497	8.81268	8.53505	8.27542
-0.52815	-0.56124	-0.63578	-0.74876	-0.89727	-1.07977	-1.29793	-1.55301	-1.84066	-2.1479	-2.45441	-2.73654	-2.97186	-3.14323	-3.24107	-3.26353	-3.21573	-3.10847	-2.95605	-2.77329	-2.57237	-2.36132	-2.1441	-1.92184	-1.69465	-1.46334	-1.23003	-0.99731	-0.76708	-0.53973	-0.31406	-0.08805	0.1399	0.36991	0.6003	0.82802	1.0495	1.26126	1.46008	1.64288	1.80734	1.95232	2.07781	2.18466	2.27458	2.35023	2.41518	2.47366	2.53	2.58801
1.9482	2.0802	2.24958	2.43823	2.61765	2.75712	2.83731	2.85413	2.81716	2.74721	2.67141	2.61606	2.60091	2.63693	2.72742	2.87	3.05698	3.27467	3.50486	3.729	3.93255	4.10801	4.25602	4.3837	4.50089	4.61637	4.73615	4.86364	4.99997	5.14473	5.29743	5.45813	5.62723	5.80522	5.99252	6.18896	6.39345	6.6041	6.81904	7.03677	7.25544	7.47239	7.68447	7.88816	8.0802	8.25881	8.42418	8.57812	8.72333	8.8628
6.79019	6.78643	6.78109	6.77386	6.75835	6.72138	6.64741	6.52754	6.36737	6.18809	6.02072	5.89775	5.84594	5.88218	6.01205	6.23005	6.52021	6.85821	7.21688	7.5734	7.91382	8.23261	8.52899	8.80366	9.0578	9.29312	9.51088	9.71041	9.88868	10.0413	10.1634	10.2504	10.2978	10.3032	10.2669	10.1921	10.0829	9.94385	9.78058	9.60074	9.41454	9.23461	9.07559	8.95375	8.88614	8.88897	8.97559	9.15448	9.42607	9.77971
0.1276	-0.05029	-0.18022	-0.25093	-0.25665	-0.19938	-0.08913	0.05802	0.22748	0.41363	0.61952	0.84991	1.10439	1.37606	1.65508	1.93347	2.20782	2.47869	2.74768	3.01483	3.2777	3.53175	3.77186	3.99412	4.19696	4.38135	4.55014	4.70716	4.85644	5.0014	5.14415	5.28551	5.42563	5.56485	5.70411	5.84482	5.98789	6.13297	6.27826	6.42128	6.55926	6.68842	6.80411	6.90236	6.98081	7.03849	7.07503	7.089	7.07721	7.03577
[truncated: 51 more columns]
