# Supplementary material for: Speed-dependent changes in the arm swing during independent walking in individuals after stroke
Source: PLoS One. 2025 Jan 3;20(1):e0315332. doi: 10.1371/journal.pone.0315332 (PMC11698429; doi:10.1371/journal.pone.0315332)
Supplement: S2 File — (ZIP) [file pone.0315332.s002.zip › Available data/Thorax_Lateral flexion_CWS.xlsx]

## Sheet: Sheet1
0.44783	0.63654	0.83112	1.04382	1.29109	1.58499	1.92225	2.28227	2.64016	2.98334	3.31635	3.65281	4.00335	4.36759	4.7351	5.09308	5.43378	5.75648	6.06364	6.35504	6.62441	6.86054	7.05137	7.18904	7.2729	7.30944	7.30902	7.28157	7.2342	7.17092	7.09299	6.99984	6.8902	6.76252	6.61555	6.44896	6.26356	6.06064	5.84154	5.60772	5.36069	5.10195	4.83269	4.55373	4.26598	3.97026	3.6664	3.35275	3.02695	2.68656
3.05512	3.09999	3.15841	3.23576	3.33678	3.45976	3.59679	3.73761	3.87454	4.0072	4.13944	4.27054	4.39314	4.49875	4.58352	4.64924	4.70124	4.74548	4.78551	4.82077	4.84633	4.85525	4.84357	4.81376	4.77325	4.7303	4.69088	4.65818	4.63264	4.61057	4.58333	4.54005	4.47215	4.37663	4.25571	4.11349	3.95329	3.77816	3.59237	3.40148	3.21205	3.0305	2.86145	2.70801	2.57172	2.45071	2.3397	2.23347	2.13081	2.03489
3.19442	3.29841	3.40724	3.51492	3.61758	3.71548	3.81271	3.91252	4.01351	4.1116	4.20269	4.28126	4.33888	4.36749	4.36452	4.33425	4.28595	4.23076	4.17832	4.13446	4.09933	4.06718	4.02879	3.97528	3.9018	3.80917	3.70292	3.59038	3.47777	3.36861	3.26303	3.15942	3.05733	2.95776	2.86138	2.76887	2.68178	2.60126	2.5276	2.46067	2.39987	2.34448	2.29394	2.24699	2.20104	2.15317	2.10093	2.0422	1.97575	1.90238
3.02311	2.93422	2.81317	2.67365	2.53475	2.41539	2.33057	2.28751	2.28133	2.29967	2.33191	2.36949	2.40077	2.41262	2.39934	2.36766	2.33181	2.30205	2.27678	2.24579	2.20163	2.14724	2.09232	2.04244	1.99251	1.93064	1.84597	1.7331	1.59246	1.42817	1.24564	1.05081	0.85074	0.65386	0.46821	0.29825	0.14423	0.00427	-0.12368	-0.24109	-0.34945	-0.45236	-0.5566	-0.67114	-0.80496	-0.96431	-1.14965	-1.35371	-1.56376	-1.7675
3.8349	3.76315	3.68752	3.60882	3.53443	3.47339	3.42921	3.39602	3.36137	3.31387	3.25034	3.17738	3.10718	3.05097	3.01424	2.99525	2.98644	2.97752	2.95857	2.92206	2.86349	2.78121	2.67603	2.55112	2.41212	2.26721	2.12611	1.9979	1.88921	1.80382	1.74351	1.70841	1.69654	1.70395	1.72594	1.75799	1.79614	1.83759	1.88064	1.92407	1.96672	2.00757	2.04592	2.08194	2.11734	2.15588	2.20351	2.2677	2.35578	2.47273
1.34621	1.35135	1.34948	1.35597	1.38692	1.44644	1.52227	1.59898	1.67377	1.75651	1.85603	1.96809	2.07552	2.15955	2.21154	2.23531	2.2402	2.23317	2.21616	2.1884	2.14976	2.10134	2.04342	1.97407	1.89022	1.78959	1.67127	1.53618	1.38753	1.22982	1.0683	0.90943	0.76002	0.62556	0.50917	0.41169	0.33259	0.27066	0.22473	0.1947	0.18107	0.184	0.20357	0.23988	0.29254	0.35948	0.43536	0.51211	0.58275	0.6454
-0.5582	-0.58836	-0.61909	-0.6451	-0.66044	-0.66109	-0.6467	-0.62008	-0.58387	-0.53682	-0.47283	-0.38351	-0.26239	-0.10874	0.07039	0.26077	0.44412	0.60322	0.72651	0.81	0.85622	0.87174	0.8645	0.84196	0.8098	0.77136	0.72782	0.67902	0.62436	0.56339	0.49636	0.42461	0.35065	0.27764	0.20864	0.14598	0.0909	0.04368	0.00404	-0.02847	-0.054	-0.07197	-0.08078	-0.07828	-0.06285	-0.03503	0.00077	0.03547	0.05681	0.05311
6.25601	6.39279	6.53917	6.69652	6.85719	7.00983	7.14667	7.2647	7.36598	7.45728	7.54451	7.62865	7.70798	7.78276	7.8549	7.92644	7.99992	8.07486	8.14752	8.21402	8.27044	8.31185	8.33242	8.32552	8.28502	8.20632	8.08741	7.93018	7.74195	7.53359	7.31393	7.08406	6.84104	6.58785	6.33189	6.07875	5.83275	5.59978	5.38663	5.19536	5.0197	4.85071	4.68813	4.5386	4.40893	4.30569	4.22867	4.16512	4.09905	4.02616
-2.13072	-1.98722	-1.85622	-1.72668	-1.58857	-1.43989	-1.28211	-1.11197	-0.92492	-0.72416	-0.52432	-0.34601	-0.20491	-0.10552	-0.04469	-0.01764	-0.02031	-0.04948	-0.10319	-0.18017	-0.27901	-0.39685	-0.52897	-0.66943	-0.81252	-0.95414	-1.09216	-1.22546	-1.3539	-1.4785	-1.60036	-1.71993	-1.83664	-1.9497	-2.05849	-2.16282	-2.26306	-2.35974	-2.45328	-2.54425	-2.63311	-2.71993	-2.80459	-2.88765	-2.97005	-3.05215	-3.1344	-3.21827	-3.30576	-3.39816
-4.88473	-4.74943	-4.6244	-4.51037	-4.40608	-4.30938	-4.22634	-4.1636	-4.11977	-4.09758	-4.09846	-4.11279	-4.12752	-4.13288	-4.11993	-4.08528	-4.03633	-3.98606	-3.93929	-3.88988	-3.83251	-3.76246	-3.67858	-3.59123	-3.51739	-3.47248	-3.46514	-3.50053	-3.57766	-3.68841	-3.8185	-3.94662	-4.05552	-4.13798	-4.19608	-4.2331	-4.25246	-4.26302	-4.27734	-4.3025	-4.33636	-4.37698	-4.42443	-4.47733	-4.53111	-4.57895	-4.61695	-4.64794	-4.67858	-4.71273
3.05553	3.10207	3.12416	3.11938	3.08943	3.04421	2.99997	2.97163	2.96323	2.96547	2.96176	2.93553	2.87452	2.77345	2.63534	2.46999	2.28987	2.10629	1.92848	1.76429	1.62022	1.50102	1.4094	1.34545	1.30555	1.28156	1.26173	1.23443	1.19232	1.13479	1.06701	0.99607	0.92744	0.86342	0.8032	0.74436	0.68448	0.62237	0.55891	0.49655	0.43827	0.38738	0.34681	0.31808	0.30145	0.29697	0.30436	0.32123	0.34282	0.36462
1.01819	1.07224	1.11492	1.15088	1.18646	1.22702	1.27253	1.31674	1.35212	1.37669	1.39621	1.41994	1.45422	1.49938	1.5517	1.60718	1.66292	1.71612	1.76384	1.80401	1.8358	1.85884	1.87281	1.87702	1.87052	1.85296	1.8254	1.79033	1.75081	1.70908	1.66588	1.62148	1.57713	1.53494	1.49694	1.46443	1.43818	1.41861	1.40541	1.39725	1.39235	1.38891	1.38471	1.3779	1.36808	1.35529	1.33894	1.3181	1.29185	1.25924
0.82401	0.9706	1.11594	1.254	1.37398	1.46662	1.53804	1.62003	1.76338	2.01494	2.39227	2.86983	3.38611	3.87037	4.27462	4.5914	4.84814	5.08341	5.32131	5.56049	5.78101	5.9584	6.07365	6.11763	6.09231	6.00925	5.8851	5.73558	5.57068	5.3938	5.20477	5.00398	4.79469	4.58248	4.37303	4.17016	3.97559	3.78998	3.61371	3.44565	3.28124	3.11211	2.92774	2.71849	2.47902	2.21074	1.92044	1.61464	1.29203	0.93892
1.16403	1.24693	1.32467	1.40339	1.4905	1.59109	1.7026	1.81355	1.90891	1.97772	2.01525	2.01925	1.98702	1.91736	1.81371	1.68399	1.53747	1.38166	1.22088	1.05663	0.88883	0.71674	0.53899	0.35371	0.15907	-0.04611	-0.26196	-0.48787	-0.72284	-0.9655	-1.21412	-1.46718	-1.72377	-1.98328	-2.24494	-2.50778	-2.77078	-3.03304	-3.29383	-3.55254	-3.8082	-4.05882	-4.30142	-4.53263	-4.74903	-4.94722	-5.12408	-5.27704	-5.40398	-5.50317
-3.69448	-3.67242	-3.68551	-3.71207	-3.72808	-3.73046	-3.74214	-3.78978	-3.87528	-3.97588	-4.06898	-4.14897	-4.22108	-4.28548	-4.33279	-4.35299	-4.34274	-4.3057	-4.25134	-4.19346	-4.14407	-4.10974	-4.09332	-4.09487	-4.11244	-4.14276	-4.18013	-4.21579	-4.23919	-4.243	-4.22511	-4.18611	-4.12878	-4.05816	-3.97901	-3.89694	-3.81876	-3.74993	-3.69322	-3.64889	-3.6145	-3.58581	-3.55897	-3.53195	-3.50363	-3.47341	-3.44112	-3.40727	-3.37387	-3.34366
-4.74747	-4.64912	-4.55959	-4.4709	-4.37627	-4.27362	-4.16463	-4.0535	-3.94697	-3.85328	-3.77999	-3.73299	-3.71762	-3.73919	-3.80002	-3.8959	-4.01551	-4.14271	-4.26132	-4.35933	-4.43052	-4.47532	-4.49979	-4.513	-4.52476	-4.54311	-4.57264	-4.61454	-4.66738	-4.72764	-4.79071	-4.85206	-4.90753	-4.95409	-4.98988	-5.01363	-5.02485	-5.02449	-5.01514	-4.99933	-4.97829	-4.95272	-4.92302	-4.88971	-4.85381	-4.81566	-4.77537	-4.73405	-4.69265	-4.65174
2.29656	2.33313	2.36728	2.39955	2.43226	2.46724	2.50367	2.53726	2.56239	2.57553	2.57594	2.56268	2.53308	2.48484	2.41823	2.33666	2.24495	2.1465	2.04196	1.93063	1.81213	1.68676	1.55543	1.41977	1.2819	1.14449	1.01068	0.8835	0.76529	0.65727	0.56	0.47401	0.40015	0.33965	0.29409	0.26489	0.25285	0.25775	0.27785	0.3102	0.35153	0.39817	0.44606	0.49165	0.53283	0.56848	0.59802	0.62094	0.63657	0.64416
0.80796	0.88002	0.95292	1.03198	1.12236	1.22758	1.34842	1.48278	1.62453	1.76366	1.88999	1.99743	2.08495	2.15505	2.21182	2.25929	2.30051	2.33692	2.36818	2.39204	2.40436	2.39947	2.37131	2.31528	2.23	2.11744	1.98227	1.83117	1.6717	1.51087	1.35435	1.2062	1.06936	0.94627	0.83902	0.74891	0.67618	0.62024	0.57965	0.55217	0.5353	0.52679	0.52461	0.52673	0.53108	0.53524	0.53645	0.53215	0.52019	0.49889
-2.01232	-1.92268	-1.85197	-1.78737	-1.71975	-1.65075	-1.59091	-1.54871	-1.52157	-1.49932	-1.47568	-1.45504	-1.44922	-1.46971	-1.52126	-1.59999	-1.69729	-1.80508	-1.91706	-2.02799	-2.13461	-2.2366	-2.33647	-2.43862	-2.54779	-2.66748	-2.79827	-2.93677	-3.07669	-3.2108	-3.3322	-3.43507	-3.51602	-3.57483	-3.61317	-3.63312	-3.63736	-3.62979	-3.61512	-3.5979	-3.58233	-3.57198	-3.56961	-3.57707	-3.59482	-3.6221	-3.65709	-3.69735	-3.74006	-3.78225
-2.57727	-2.54565	-2.52923	-2.52564	-2.5257	-2.51694	-2.48814	-2.43485	-2.36168	-2.28077	-2.2072	-2.15348	-2.12549	-2.12201	-2.13764	-2.16674	-2.20551	-2.25212	-2.30616	-2.36814	-2.43905	-2.51977	-2.6108	-2.71258	-2.82589	-2.95147	-3.08892	-3.23572	-3.38693	-3.53565	-3.67402	-3.79452	-3.89128	-3.96084	-4.00213	-4.01597	-4.00458	-3.97114	-3.91961	-3.85422	-3.77909	-3.69781	-3.6131	-3.52652	-3.43847	-3.34851	-3.25588	-3.1602	-3.06208	-2.96345
-0.06625	-0.00451	0.04101	0.07511	0.10463	0.13644	0.17336	0.21442	0.25754	0.3002	0.33804	0.36551	0.37886	0.37808	0.36591	0.34544	0.31813	0.28317	0.23813	0.1804	0.10889	0.02525	-0.06624	-0.1601	-0.25109	-0.33539	-0.41123	-0.47859	-0.53838	-0.59165	-0.63874	-0.67918	-0.71223	-0.73763	-0.75583	-0.76803	-0.77613	-0.7823	-0.7883	-0.79584	-0.80651	-0.82083	-0.8383	-0.85801	-0.8793	-0.90196	-0.92593	-0.95136	-0.97864	-1.00802
6.87636	6.92859	6.98484	7.04645	7.11466	7.18966	7.2704	7.35497	7.44128	7.52727	7.61071	7.68883	7.75855	7.8174	7.86467	7.90191	7.93249	7.96017	7.98746	8.0146	8.03977	8.06003	8.07244	8.07435	8.06316	8.036	7.99013	7.92385	7.83768	7.73477	7.62041	7.50086	7.38196	7.26819	7.16228	7.06547	6.97797	6.89939	6.82892	6.76515	6.70568	6.64713	6.58556	6.51753	6.44097	6.35566	6.26315	6.16621	6.06817	5.9725
11.6964	11.724	11.7477	11.7806	11.8403	11.9419	12.091	12.2818	12.5015	12.7355	12.9721	13.2035	13.4244	13.6293	13.8133	13.9717	14.1002	14.1964	14.2623	14.3032	14.324	14.3263	14.3085	14.2676	14.2009	14.1075	13.9885	13.8458	13.6828	13.5033	13.3102	13.1055	12.8903	12.6656	12.4318	12.1889	11.9367	11.6752	11.4036	11.1213	10.8295	10.5324	10.2359	9.94529	9.66292	9.38838	9.11946	8.85485	8.59678	8.35132
7.68716	7.73231	7.76025	7.76367	7.74293	7.70281	7.64783	7.58117	7.50693	7.4321	7.36572	7.31528	7.28328	7.26701	7.26237	7.26778	7.28398	7.31159	7.35087	7.40349	7.47203	7.5563	7.64995	7.74089	7.81474	7.85928	7.8681	7.8416	7.78449	7.70285	7.60308	7.49171	7.37455	7.25604	7.1391	7.02518	6.91479	6.80787	6.70404	6.60275	6.50357	6.40611	6.30968	6.21295	6.11422	6.01134	5.9023	5.78629	5.66436	5.53964
3.601	3.68669	3.76801	3.83963	3.89684	3.937	3.96185	3.97488	3.9766	3.96547	3.94258	3.91233	3.87894	3.84428	3.80874	3.77288	3.73772	3.70371	3.67015	3.6357	3.59803	3.55381	3.49975	3.43277	3.35021	3.2507	3.13501	3.00579	2.86674	2.7231	2.58157	2.44849	2.32818	2.2226	2.13161	2.05262	1.98135	1.91338	1.84456	1.77083	1.68832	1.59378	1.48579	1.36521	1.23427	1.09585	0.9534	0.81066	0.67157	0.53985
[truncated: 51 more columns]
