# Supplementary material for: Speed-dependent changes in the arm swing during independent walking in individuals after stroke
Source: PLoS One. 2025 Jan 3;20(1):e0315332. doi: 10.1371/journal.pone.0315332 (PMC11698429; doi:10.1371/journal.pone.0315332)
Supplement: S2 File — (ZIP) [file pone.0315332.s002.zip › Available data/Thorax_Lateral flexion_FWS.xlsx]

## Sheet: Sheet1
1.00321	1.18258	1.36822	1.57524	1.8219	2.12007	2.4639	2.8294	3.19016	3.53562	3.87438	4.22243	4.5896	4.97439	5.3669	5.75461	6.12688	6.47682	6.80047	7.09433	7.35292	7.56812	7.73125	7.83686	7.88551	7.88416	7.84418	7.77796	7.69582	7.60435	7.50631	7.4012	7.28622	7.15749	7.01111	6.84414	6.65503	6.44378	6.21184	5.9615	5.6948	5.41308	5.11741	4.80879	4.48833	4.15712	3.81614	3.46595	3.10649	2.73693
2.97247	3.06333	3.16643	3.28014	3.40488	3.53838	3.67144	3.78786	3.87256	3.91936	3.92993	3.90894	3.86637	3.82463	3.81618	3.8665	3.97659	4.12191	4.26767	4.38611	4.4635	4.49746	4.49119	4.44959	4.37854	4.28561	4.18011	4.07162	3.96742	3.87093	3.78185	3.69716	3.61228	3.52245	3.42309	3.30989	3.18049	3.03617	2.88201	2.72548	2.57448	2.43542	2.31169	2.20362	2.10951	2.02653	1.95196	1.88463	1.82558	1.77668
3.52941	3.61772	3.71153	3.80711	3.90117	3.99225	4.0822	4.1732	4.2632	4.34614	4.41538	4.46545	4.49275	4.49603	4.47621	4.43607	4.3811	4.31962	4.2603	4.20783	4.16019	4.10957	4.04626	3.96335	3.85979	3.74042	3.61326	3.48593	3.36325	3.24701	3.13681	3.03103	2.92766	2.82536	2.72435	2.6261	2.53251	2.44547	2.3666	2.29688	2.2369	2.18701	2.14728	2.11712	2.09485	2.07708	2.05867	2.03417	1.99969	1.95405
3.55944	3.51278	3.44693	3.36378	3.27194	3.18574	3.12222	3.09467	3.10582	3.1482	3.20958	3.27626	3.33408	3.37115	3.38256	3.37293	3.35302	3.33235	3.31339	3.29054	3.25448	3.19954	3.12798	3.04737	2.96398	2.87897	2.78922	2.68955	2.57404	2.43709	2.27557	2.09077	1.8885	1.67768	1.46836	1.2695	1.08724	0.92426	0.77976	0.64991	0.52903	0.411	0.28943	0.15737	0.00776	-0.16437	-0.35884	-0.56901	-0.78409	-0.99438
4.71649	4.66688	4.61466	4.55893	4.50437	4.45771	4.4217	4.39165	4.35749	4.31011	4.24786	4.17887	4.11708	4.07505	4.05827	4.06335	4.07988	4.09409	4.09288	4.06657	4.01	3.9223	3.80613	3.66693	3.51195	3.34925	3.18671	3.03109	2.88748	2.75945	2.64921	2.55787	2.48578	2.43286	2.39839	2.38109	2.37942	2.39167	2.41545	2.44777	2.48552	2.52601	2.56713	2.60747	2.6465	2.68488	2.72481	2.77013	2.82622	2.8994
0.71383	0.73714	0.75651	0.7796	0.82043	0.88512	0.96291	1.03635	1.10046	1.16649	1.2469	1.34013	1.42897	1.4917	1.51594	1.50383	1.4666	1.41607	1.35923	1.29753	1.22964	1.15462	1.07275	0.98401	0.88587	0.77322	0.6413	0.48912	0.32072	0.14415	-0.03012	-0.1916	-0.33285	-0.45101	-0.54692	-0.62317	-0.68258	-0.72727	-0.75863	-0.77742	-0.78396	-0.77849	-0.76107	-0.73144	-0.68988	-0.63808	-0.57943	-0.51869	-0.46031	-0.40644
0.06666	0.0625	0.05237	0.03718	0.0203	0.00645	0.00064	0.00606	0.02323	0.0513	0.09095	0.1464	0.22465	0.33216	0.47107	0.63649	0.81612	0.99286	1.1495	1.27356	1.35961	1.40879	1.42646	1.41972	1.39547	1.35891	1.31282	1.25779	1.19308	1.11755	1.03035	0.93162	0.8229	0.70718	0.58847	0.47123	0.35974	0.25748	0.16666	0.08824	0.02252	-0.03017	-0.06897	-0.09211	-0.09709	-0.08162	-0.04531	0.00829	0.07012	0.12595
7.14476	7.3478	7.56799	7.80431	8.05021	8.29271	8.51916	8.72443	8.91337	9.09758	9.28816	9.48769	9.68725	9.87012	10.0197	10.1266	10.1905	10.2161	10.2092	10.1738	10.1109	10.0206	9.90444	9.76501	9.60466	9.42488	9.2268	9.01262	8.78587	8.54976	8.30612	8.05606	7.80139	7.54585	7.29432	7.0515	6.82103	6.60405	6.39903	6.20315	6.01289	5.8245	5.63694	5.45433	5.28318	5.12693	4.98245	4.84243	4.70114	4.55712
-2.30951	-2.21867	-2.13758	-2.05535	-1.96148	-1.85345	-1.73542	-1.60661	-1.45994	-1.29433	-1.12238	-0.96586	-0.84536	-0.77122	-0.74117	-0.74563	-0.77486	-0.82169	-0.88064	-0.94845	-1.02443	-1.10799	-1.19688	-1.28868	-1.38191	-1.47433	-1.56223	-1.64234	-1.71345	-1.77671	-1.8352	-1.89229	-1.94985	-2.00798	-2.06631	-2.12462	-2.18227	-2.23789	-2.29018	-2.33906	-2.38574	-2.43217	-2.4807	-2.53341	-2.59109	-2.65381	-2.72167	-2.79481	-2.87356	-2.95808
-4.65983	-4.54543	-4.44503	-4.35551	-4.27376	-4.19844	-4.13081	-4.07556	-4.03818	-4.02192	-4.02887	-4.05388	-4.08254	-4.10304	-4.11099	-4.1043	-4.08045	-4.03968	-3.98633	-3.92501	-3.85971	-3.79496	-3.73607	-3.68967	-3.66235	-3.66103	-3.69243	-3.76025	-3.86299	-3.99474	-4.14563	-4.30272	-4.45438	-4.59084	-4.70384	-4.78948	-4.84914	-4.88882	-4.91745	-4.94404	-4.97684	-5.02191	-5.08223	-5.15527	-5.23489	-5.31589	-5.39362	-5.46395	-5.52456	-5.57553
3.18874	3.24393	3.2768	3.28568	3.27305	3.24791	3.22373	3.21379	3.22433	3.24993	3.27532	3.28259	3.25783	3.19385	3.09023	2.95281	2.79209	2.62031	2.44868	2.28657	2.14228	2.02353	1.93601	1.88114	1.85402	1.84289	1.8321	1.80781	1.76283	1.69738	1.61676	1.52842	1.43934	1.35381	1.27295	1.19591	1.12144	1.04862	0.97708	0.90738	0.84097	0.77951	0.72426	0.67633	0.63683	0.60685	0.58721	0.57786	0.57706	0.58143
0.66561	0.70543	0.73156	0.74935	0.76724	0.7942	0.83404	0.8823	0.92924	0.96736	0.99643	1.0222	1.05104	1.08563	1.12464	1.16517	1.2049	1.24241	1.27616	1.30393	1.32327	1.3321	1.32935	1.315	1.28982	1.2558	1.21655	1.17619	1.13723	1.09947	1.06098	1.02041	0.97847	0.93746	0.89993	0.86796	0.84307	0.82579	0.81538	0.81017	0.80804	0.80683	0.80464	0.79954	0.78942	0.77266	0.74864	0.71767	0.6805	0.63782
1.46265	1.6311	1.79317	1.94415	2.07105	2.15741	2.19869	2.21748	2.26237	2.38938	2.63774	3.0113	3.475	3.96996	4.43876	4.84647	5.18732	5.47443	5.72096	5.92745	6.08302	6.17451	6.19406	6.14284	6.03173	5.87789	5.69759	5.50087	5.29152	5.07008	4.83645	4.59197	4.34088	4.08993	3.84616	3.61507	3.39988	3.20199	3.02133	2.85615	2.70168	2.54947	2.38937	2.21304	2.01554	1.79506	1.55242	1.28967	1.00551	0.6898
1.41292	1.51396	1.60917	1.70591	1.81178	1.93004	2.05514	2.17415	2.27356	2.34495	2.38468	2.39017	2.3586	2.2896	2.18803	2.06347	1.92675	1.7861	1.64507	1.50256	1.35464	1.19666	1.02487	0.83718	0.63308	0.41311	0.17868	-0.06817	-0.32499	-0.58922	-0.85841	-1.13048	-1.40399	-1.67838	-1.95401	-2.23156	-2.51106	-2.79107	-3.06915	-3.34293	-3.61093	-3.87215	-4.1252	-4.36771	-4.59664	-4.80883	-5.00132	-5.1714	-5.31649	-5.43396
-3.82492	-3.79597	-3.79673	-3.81571	-3.83578	-3.84349	-3.83995	-3.84104	-3.8639	-3.91016	-3.96425	-4.00801	-4.03408	-4.04626	-4.04957	-4.04389	-4.0275	-4.00382	-3.98174	-3.9699	-3.97221	-3.98657	-4.00727	-4.02867	-4.04633	-4.05586	-4.05286	-4.0342	-3.99902	-3.94837	-3.88442	-3.81052	-3.73038	-3.64705	-3.56282	-3.47968	-3.39952	-3.32418	-3.25505	-3.19293	-3.13754	-3.08771	-3.04213	-2.99876	-2.95606	-2.9135	-2.87096	-2.82871	-2.7879	-2.75007
-5.46557	-5.33385	-5.20949	-5.08336	-4.94852	-4.8047	-4.65629	-4.51109	-4.37999	-4.27314	-4.19575	-4.14867	-4.13245	-4.14975	-4.20267	-4.28765	-4.39328	-4.50301	-4.60077	-4.67627	-4.72641	-4.75416	-4.7674	-4.77659	-4.79172	-4.81986	-4.86356	-4.92091	-4.98758	-5.05892	-5.13049	-5.1982	-5.2588	-5.30998	-5.35048	-5.37957	-5.39621	-5.39989	-5.39175	-5.37378	-5.34794	-5.316	-5.27959	-5.2399	-5.19723	-5.15162	-5.10361	-5.05365	-5.00252	-4.95157
1.67413	1.71497	1.75679	1.7978	1.83786	1.87885	1.92497	1.98038	2.04524	2.11463	2.18202	2.24217	2.29065	2.32279	2.33462	2.3245	2.29355	2.24437	2.1791	2.09863	2.00347	1.89477	1.77463	1.64591	1.51185	1.37572	1.24067	1.10943	0.98449	0.86846	0.76407	0.67381	0.59955	0.54257	0.50361	0.48304	0.48071	0.49565	0.52608	0.56951	0.62279	0.68218	0.74374	0.8036	0.85839	0.9054	0.94306	0.97085	0.98869	0.99653
0.49602	0.55481	0.61088	0.67221	0.74901	0.84889	0.9731	1.11744	1.27534	1.43991	1.60415	1.76091	1.90344	2.02572	2.1226	2.19105	2.2325	2.25309	2.26126	2.26427	2.26487	2.26052	2.24525	2.21253	2.15744	2.07821	1.97683	1.8583	1.72913	1.59631	1.46644	1.34487	1.2353	1.13962	1.05813	0.99014	0.93465	0.89063	0.85733	0.83409	0.8195	0.81061	0.8032	0.79292	0.77635	0.75115	0.7155	0.66789	0.60797	0.53734
-2.61637	-2.46008	-2.32399	-2.20359	-2.09457	-1.99711	-1.91905	-1.87142	-1.85871	-1.87222	-1.89502	-1.91442	-1.92974	-1.94903	-1.97955	-2.02214	-2.0726	-2.12613	-2.18094	-2.23923	-2.30549	-2.38367	-2.47605	-2.58493	-2.7136	-2.86418	-3.03493	-3.21962	-3.4092	-3.5944	-3.76728	-3.9213	-4.05154	-4.15521	-4.23199	-4.28394	-4.31456	-4.32798	-4.32836	-4.31948	-4.3054	-4.29043	-4.27809	-4.27115	-4.27199	-4.28189	-4.3007	-4.32783	-4.36223	-4.40181
-1.97349	-1.94823	-1.94084	-1.94845	-1.95936	-1.96053	-1.93947	-1.89054	-1.81757	-1.73239	-1.65035	-1.58549	-1.5472	-1.53914	-1.56019	-1.60633	-1.67255	-1.75453	-1.84994	-1.95881	-2.08259	-2.22255	-2.37838	-2.54783	-2.72739	-2.91324	-3.10194	-3.29026	-3.47466	-3.65084	-3.81385	-3.95861	-4.0807	-4.17684	-4.24517	-4.28544	-4.29914	-4.28951	-4.26119	-4.2196	-4.17006	-4.11707	-4.06376	-4.01175	-3.96115	-3.9106	-3.85751	-3.79864	-3.73088	-3.65213
1.1069	1.16078	1.19351	1.21215	1.2268	1.24754	1.27868	1.31832	1.36272	1.40911	1.45365	1.4894	1.50827	1.50516	1.47986	1.43493	1.37239	1.29218	1.19302	1.07407	0.93635	0.78345	0.62139	0.45726	0.29764	0.1476	0.01043	-0.11222	-0.21994	-0.31338	-0.39392	-0.46333	-0.52351	-0.57668	-0.62524	-0.67101	-0.71501	-0.75794	-0.80049	-0.84326	-0.88712	-0.93341	-0.98338	-1.03775	-1.09663	-1.15942	-1.22464	-1.29012	-1.35398	-1.41538
7.41158	7.49537	7.58066	7.66769	7.75844	7.85488	7.9572	8.06311	8.16899	8.27188	8.37033	8.46356	8.5506	8.63045	8.70329	8.77144	8.83859	8.90733	8.97719	9.04473	9.10535	9.15497	9.19067	9.21022	9.21063	9.18712	9.13403	9.04746	8.9276	8.7794	8.61164	8.43497	8.25982	8.09439	7.94376	7.80983	7.69201	7.58796	7.49483	7.41009	7.3311	7.25428	7.17496	7.08836	6.99106	6.88226	6.76434	6.64225	6.5221	6.40978
13.0612	13.119	13.1762	13.2464	13.3463	13.4879	13.6756	13.9083	14.1802	14.4774	14.7817	15.0787	15.3617	15.627	15.8696	16.0811	16.2525	16.3778	16.4569	16.495	16.5	16.4772	16.4275	16.3499	16.2428	16.1048	15.9374	15.7443	15.5298	15.2989	15.0572	14.8102	14.5621	14.3142	14.0664	13.8171	13.5631	13.3005	13.0259	12.7376	12.4375	12.1299	11.8202	11.5138	11.2144	10.9241	10.6428	10.3699	10.107	9.85898
7.97379	7.97411	7.95107	7.90449	7.84011	7.7679	7.69713	7.63365	7.58036	7.53928	7.51204	7.4991	7.49957	7.51271	7.53915	7.57959	7.63249	7.69393	7.76064	7.83256	7.91146	7.99628	8.07978	8.1501	8.19588	8.21033	8.19215	8.14424	8.07165	7.9798	7.8738	7.75861	7.63904	7.51925	7.40221	7.28952	7.18121	7.07582	6.97114	6.86523	6.7571	6.64644	6.53285	6.41569	6.29432	6.16846	6.03847	5.90577	5.77315	5.6451
3.77876	3.89846	4.00691	4.0977	4.16648	4.21176	4.23552	4.2424	4.23747	4.22483	4.20776	4.18993	4.17598	4.16999	4.17298	4.18164	4.18924	4.18831	4.17252	4.13721	4.07917	3.99727	3.8929	3.76897	3.6286	3.47506	3.31207	3.14435	2.97768	2.8177	2.66838	2.53179	2.40831	2.29682	2.19533	2.10174	2.014	1.92963	1.84495	1.75486	1.65347	1.53583	1.39889	1.2415	1.06465	0.87225	0.67056	0.46672	0.26797	0.08125
[truncated: 51 more columns]
